# Supplementary material for: Identification of the lncRNA, AK156230, as a novel regulator of cellular senescence in mouse embryonic fibroblasts
Source: Oncotarget. 2016 Jun 19;7(33):52673–84. doi: 10.18632/oncotarget.10170 (PMC5288140; doi:10.18632/oncotarget.10170)
Supplement: Supplementary file 2 [file oncotarget-07-52673-s002.xls]

## Sheet: S vs Y(up) lncRNA
Probe ID	clone ID	Accession ID	Gene Symbol	Synonym	Chr:start-end:strand	Y-1	Y-2	Y-3	S-1	S-2	S-3	log2(Fold change)	Fold change	P-value
RB_p_000122628	2810461L16	AK013369			chr2:180890683-180890966:+	4.66928	5.6865	7.00936	9.34158	10.2487	9.69465	4.00815	16.0906	0.0253376
RB_p_000099038	A730083J16	AK163195	Grin2b	Nmdar2b		9.39041	10.2652	9.4592	11.3081	13.2304	13.3451	3.77123	13.6538	0.0358148
RB_p_000099678	D830012D22	AK142700			chrM:1197-1893:+	9.46148	8.72413	10.0417	12.3269	11.3488	12.5794	2.86542	7.28747	0.00133838
RB_p_000103129	9530039C16	AK162509	Ehf	9030625L19Rik		7.7799	6.63823	7.03953	9.57007	9.19558	9.78227	2.53054	5.77787	0.0148818
RB_p_000093460	C230029L21	AK082257			chr19:18933061-18933974:-	9.19229	8.98616	9.70889	11.1294	11.8335	11.7093	2.51698	5.72384	0.0164186
RB_p_000119751	F830227F20	AK172671			chr16:87923443-87925208:-	9.55117	9.37432	10.4064	10.8722	12.016	12.024	2.46478	5.52044	0.0432767
RB_p_000106066	9430070K12	AK137091			chr13:37935784-37938644:+	8.52574	7.57491	7.71958	10.251	9.92052	10.1468	2.4272	5.37849	0.0103079
RB_p_000103882	6530403H02	AK032656			chr3:120454333-120886732:-	9.71615	9.67243	9.80521	12.133	12.7493	12.1411	2.425	5.37028	0.00798619
RB_p_000128332	C730035F01	AK050296	Rpl9		chr5:65388364-65391395:-	9.44133	8.75229	9.33861	11.5641	10.4187	11.5658	2.22548	4.67668	0.00729101
RB_p_000112076	2310011K19	AK009306	Defb4	2310001F05Rik	chr8:19198705-19201410:+	7.14522	8.07027	7.54904	9.68407	9.58413	10.1042	2.13503	4.39247	0.0235879
RB_p_000120852	2700012O15	AK012243	Tia1			8.1149	7.26262	8.98521	10.2092	9.66672	10.2331	2.09428	4.27014	0.0310378
RB_p_000109946	5730525L23	AK030754			chr6:120997317-121000886:-	9.29794	9.33638	10.0114	10.7907	11.4858	11.3799	2.04348	4.12238	0.0203998
RB_p_000106264	4933409F18	AK016753			chr12:26814370-26834551:-	7.45304	7.93795	8.09481	10.0176	9.54839	9.8399	1.90196	3.7372	0.0220721
RB_p_000093306	G630006J06	AK165705			chr14:47298279-47299524:+	8.72679	8.66178	9.71425	10.5406	10.5598	10.7988	1.83302	3.56281	0.025113
RB_p_000125978	4732480K24	AK029004			chr6:90296221-90299333:+	8.57049	8.32668	9.09949	10.337	10.3209	10.0313	1.75044	3.36461	0.0400849
RB_p_000099786	C130034F11	AK048098			chr10:90309817-90311788:+	9.31992	10.0273	9.64245	10.3274	11.7723	11.3664	1.72393	3.30335	0.0253893
RB_p_000095972	2610206P12	AK011905			chr9:49641589-49798922:-	9.77424	8.75785	9.07474	10.693	10.7771	10.9987	1.70234	3.25428	0.0440832
RB_p_000092111	4632412G22	AK028512			chr16:33499699-33502379:+	8.77917	8.77588	9.04606	10.4811	11.0916	10.0238	1.70195	3.25341	0.049926
RB_p_000103268	A630099B03	AK042519			chr7:130536374-130539208:-	8.01743	7.62124	8.80628	9.69407	9.47551	9.91239	1.67664	3.19683	0.0206607
RB_p_000104254	6430710A17	AK032623			chr12:89610804-89615025:+	10.5832	9.62226	9.78227	11.5375	11.4237	11.0474	1.64143	3.11975	0.0324306
RB_p_000117209	D930035H10	AK053053			chr11:95723585-95726773:+	8.76007	8.674	8.48918	10.2747	10.6827	9.40467	1.60071	3.03292	0.0427289
RB_p_000106578	1810022M18	AK007586			chrX:108834656-108886683:+	8.90839	8.62936	9.67066	10.5048	10.3387	10.5253	1.59643	3.02393	0.0353941
RB_p_000089672	3010035J01	AK132065			chr14:64586758-64587097:-	9.57217	9.00328	8.88298	10.5954	10.9973	10.4211	1.59208	3.01483	0.0324571
RB_p_000116704	9430076H15	AK137101	Ctdspl	AI426263	chr9:119041968-119043235:+	8.25161	8.64966	9.73302	9.63984	10.2405	10.4004	1.59087	3.01231	0.0492571
RB_p_000089523	A730091A15	AK080563			chr3:86754047-86756204:-	9.23655	10.1545	9.68786	10.6496	11.3414	11.272	1.58418	2.99838	0.0067378
RB_p_000100227	E430014C08	AK088370			chr2:69861628-69863880:+	9.03861	9.61532	9.42393	10.5841	11.004	11.1875	1.58005	2.98981	0.0047851
RB_p_000109950	1110025L09	AK003923	Arpc4	5330419I20Rik	chr6:113389094-113389652:+	10.2682	9.24106	9.81182	11.5685	11.3848	11.2133	1.57293	2.97509	0.026044
RB_p_000104678	6820425K08	AK162038	Pik3c2a		chr7:116341905-116342646:-	9.58015	9.02144	8.86247	10.5499	10.6007	9.88891	1.5285	2.88486	0.0255914
RB_p_000094674	D630003P12	AK142509			chr9:54917310-54938164:+	9.53463	9.31465	9.62266	10.6613	11.0586	11.1034	1.52397	2.87581	0.0148645
RB_p_000093366	9330176N07	AK034318			chr7:104293391-104297148:-	9.71253	9.18845	9.38298	10.8911	11.1532	10.634	1.50812	2.8444	0.0281011
RB_p_000122988	9630009C16	AK035835			chr6:133124360-133126665:+	8.28412	8.08746	9.53051	9.79171	9.78209	10.3989	1.50759	2.84334	0.0323484
RB_p_000112868	5033403D15	AK077278			chr17:13904420-13905792:+	9.14607	9.92316	9.54282	10.5099	11.2539	11.0343	1.49145	2.81171	0.00123062
RB_p_000099495	A130077P05	AK138051			chr14:55089571-55092042:-	9.11316	8.84741	9.57701	10.4416	10.9453	10.6039	1.49077	2.81039	0.0431697
RB_p_000089653	C130040C08	AK048197			chr1:30875440-30878222:+	8.91787	9.15059	9.49807	9.7899	10.6161	10.845	1.46555	2.76168	0.0211107
RB_p_000089274	B230116L04	AK140063			chr12:83257769-83260671:-	8.62895	9.00687	9.62652	10.1279	10.4691	10.6735	1.46221	2.75529	0.0115606
RB_p_000118590	E230030J20	AK143285			chr15:100608123-100624386:-	10.0923	10.151	8.87788	11.5516	11.8033	10.0578	1.45928	2.74972	0.00906202
RB_p_000087160	A530043O15	AK079998			chr4:121068131-121077738:-	8.59536	9.20471	8.57869	9.89145	10.0539	10.1077	1.45856	2.74835	0.025507
RB_p_000123453	D330045N23	AK052379			chr11:22111980-22115824:-	8.67674	9.96113	9.21297	9.98774	10.6658	10.7501	1.45286	2.7375	0.0413222
RB_p_000105866	D330017D17	AK084583			chr3:125216914-125219553:-	10.1317	10.5133	10.8999	11.1718	12.1561	11.9647	1.45145	2.73483	0.0239532
RB_p_000094377	9430082M24	AK137110			chr4:106841155-106847920:-	10.047	10.0505	10.3391	11.5016	11.2486	11.6865	1.45116	2.73428	0.00309718
RB_p_000094510	1700031A10	AK006574	Rnf39-pending		chr17:36923791-36933432:+	9.20891	9.04652	9.75822	10.6356	10.4083	10.8077	1.42671	2.68832	0.00818236
RB_p_000104530	9430024B19	AK136974			chr18:36573720-36576638:+	9.08628	8.47843	9.89801	10.5021	10.3465	10.7672	1.41577	2.66803	0.0408702
RB_p_000115360	E130001F17	AK087370			chr16:67475352-67478677:-	9.27302	9.0619	8.9225	10.0103	10.7061	10.47	1.40808	2.65385	0.0449795
RB_p_000111288	7420443O13	AK135982			chr7:72078091-72080859:-	8.38346	8.61307	9.06609	10.0193	9.52138	10.5372	1.40621	2.6504	0.0260267
RB_p_000096732	A430061C10	AK040102	H60		chr10:22306701-22321765:+	9.44133	9.80753	8.95807	10.8322	11.1626	10.3596	1.39086	2.62234	0.000103539
RB_p_000095485	5230400M03	AK030345			chr2:52866643-52870347:+	9.75433	9.91687	9.83307	11.2174	10.8616	11.5081	1.38435	2.61055	0.0244742
RB_p_000097905	A430002P18	AK039802	Piga		chrX:164419786-164423643:+	8.18405	8.4108	8.39946	9.55629	9.92975	9.78027	1.38081	2.60415	0.00111257
RB_p_000128189	D730002D05	AK164739	Slc38a2	AI316867	chr15:96687709-96690012:-	8.62895	9.74931	9.97154	11.019	11.4237	11.1299	1.38054	2.60367	0.0395967
RB_p_000105581	2310005C01	AK009163			chr5:117957479-117958839:+	9.24185	9.65483	9.22668	11.0064	10.6172	10.5177	1.37531	2.59424	0.0289222
RB_p_000094791	D030064N02	AK083678	Vps45		chr3:96045090-96057830:-	10.0041	9.65185	9.2062	11.0723	11.0259	10.9764	1.3741	2.59206	0.0203064
RB_p_000096466	4930550C20	AK133002			chr14:36094966-36100112:+	8.89852	8.81947	9.70198	10.2707	10.2669	10.5547	1.37217	2.58859	0.02254
RB_p_000105475	9.53008e+30	AK020645			chr1:133291988-133292941:+	9.10998	8.5966	9.49985	10.4755	10.171	10.6768	1.36553	2.57671	0.00692317
RB_p_000089490	9630045C05	AK036194			chr14:84458723-84476424:-	8.24212	9.09715	8.2024	9.60712	10.111	9.32293	1.36501	2.57578	0.00784722
RB_p_000108821	3110001L18	AK132098			chrM:7765-8603:+	10.5339	11.7868	10.4049	11.8976	12.4855	11.8431	1.36372	2.57348	0.038271
RB_p_000091094	8430412P17	AK136376			chr5:100487901-100489016:-	9.34922	9.42696	9.87054	10.095	10.7873	10.9274	1.3603	2.56739	0.027169
RB_p_000119125	6720424J06	AK135208			chr2:14149819-14153296:+	8.75303	8.74595	7.92811	10.0967	10.1696	9.52269	1.35076	2.55047	0.00257991
RB_p_000117618	A430108B15	AK079898			chr4:121152683-121154605:-	9.56584	9.80341	9.45738	10.6356	10.9346	10.916	1.35016	2.54941	0.00964739
RB_p_000113752	4933427C19	AK016944			chr6:56714499-56715732:-	8.91322	9.471	8.02668	10.2587	10.8893	10.1396	1.34548	2.54114	0.0218939
RB_p_000116637	9530061G23	AK035525			chrX:103560906-103623754:-	9.54239	9.4216	9.4216	10.4139	10.7661	10.7813	1.34447	2.53937	0.0176034
RB_p_000124091	K230009I22	AK158540			chr4:87155626-87156434:-	9.29513	9.29513	9.28976	10.3942	11.3488	10.6386	1.34351	2.53767	0.0344158
RB_p_000124468	F830023A09	AK089800			chr16:42400613-42402892:+	9.56584	9.25791	9.24317	10.6004	10.5759	10.7353	1.34252	2.53593	0.01065
RB_p_000097419	4933421H12	AK016863			chr19:37465260-37466956:+	9.07146	9.18598	9.50427	10.5268	10.0075	10.7755	1.34085	2.533	0.0244119
RB_p_000127839	E030037M23	AK087236			chr11:20693702-20694940:-	9.85383	10.3663	10.1058	11.4278	11.5401	11.1299	1.32202	2.50015	0.0166172
RB_p_000094982	5230401M06	AK017231			chr14:64138546-64139826:-	9.36486	10.1418	9.73019	10.1976	11.0501	11.2247	1.31989	2.49647	0.0356048
RB_p_000096635	D830045K24	AK052925			chr11:88215347-88216012:+	9.16267	8.76081	9.57533	10.4755	10.561	10.4731	1.31284	2.4843	0.0360059
RB_p_000100501	6330579D01	AK161912			chr17:15396254-15397938:+	9.87822	9.13129	9.39256	10.7505	10.1418	10.7029	1.31039	2.48008	0.0144379
RB_p_000124759	K230003F23	AK158501				9.39399	10.2693	9.55629	10.6259	10.873	10.8626	1.30634	2.47314	0.0424069
RB_p_000116720	5031438A03	AK077267			chr8:126518515-126519548:+	9.79928	9.80664	10.0808	11.1077	11.179	10.7795	1.30101	2.46402	0.0344529
RB_p_000110302	A830052E13	AK043921			chr1:68999541-69000138:-	9.28335	9.59505	9.92333	10.9323	10.6123	10.8822	1.28717	2.44049	0.0318448
RB_p_000103910	7030407L03	AK135573			chr1:65276735-65278695:+	9.55768	9.32293	9.94691	10.8354	10.7125	11.0235	1.27772	2.42455	0.00534019
RB_p_000094607	D130066F10	AK051699			chr3:139001861-139004697:-	8.89852	9.2392	9.72357	10.2302	10.8571	10.5008	1.26164	2.39768	0.0372619
RB_p_000099334	4930451A11	AK015436			chr2:118271138-118271774:-	8.81538	8.58183	9.72357	9.56097	10.0731	10.6399	1.25772	2.39117	0.0430942
RB_p_000093511	A630035H09	AK153663			chr2:166027065-166030289:+	9.14012	9.02514	9.67066	9.81965	10.3955	10.4378	1.25541	2.38736	0.0495474
RB_p_000128012	6330544L24	AK134743			chr11:83293429-83294929:+	8.26548	7.82725	8.89482	9.51854	9.43277	9.79351	1.25306	2.38346	0.0255303
RB_p_000093715	D930005E11	AK052966			chr11:93425325-93426802:+	9.55768	9.59867	10.059	10.8373	10.1847	10.8684	1.2386	2.3597	0.0487352
RB_p_000111227	B230321I02	AK140161			chr2:11339488-11344106:+	8.69194	8.97776	9.49586	9.94414	10.2113	10.3796	1.23359	2.35152	0.0111919
RB_p_000111506	A530051K04	AK040960			chr3:121531672-121535438:+	8.5157	8.71577	8.04135	9.66059	9.86608	9.74633	1.23063	2.34669	0.0188686
RB_p_000105318	5830493P14	AK077807			chr18:46585656-46587273:-	9.61532	9.84549	10.0058	10.2707	11.1204	11.0738	1.22835	2.343	0.0316326
RB_p_000121581	C230050F10	AK082430			chr11:121655571-121657250:+	8.79838	9.13756	9.39969	9.93402	10.3651	10.6478	1.22755	2.34168	0.000823627
RB_p_000098828	D430001N20	AK084852			chr6:73012042-73020360:+	9.10008	9.03556	9.76192	9.95952	10.3257	10.5127	1.2256	2.33853	0.0278083
RB_p_000097342	3000003G13					8.14012	8.71577	6.59495	9.36389	9.7192	8.62895	1.22377	2.33557	0.0453737
RB_p_000111701	5830418P13	AK134047			chr9:103423577-103461243:+	9.72281	9.82867	9.60074	10.9443	10.7947	11.3464	1.22154	2.33195	0.029294
RB_p_000096524	8430425A16	AK018439			chrX:101644522-101645346:+	9.65265	10.3551	9.71977	10.9413	10.9586	10.873	1.22152	2.33193	0.0400444
RB_p_000125394	D130005N12	AK083766			chr6:149149918-149152226:-	9.32293	9.50581	9.36778	10.587	10.4083	10.7562	1.21927	2.32829	0.0147895
RB_p_000112602	C230035J09	AK141074			chr6:9009305-9013961:+	8.70083	8.29717	8.29972	9.59578	9.51658	9.48561	1.21686	2.3244	0.00865629
RB_p_000118100	D730004F24	AK164744	Plaa	D4Ertd618e	chr4:94573013-94576397:-	9.71863	9.74119	9.96851	10.9551	10.3995	11.1138	1.2139	2.31964	0.0299662
RB_p_000091784	2310003G12	AK009112			chr1:58255536-58268594:+	8.40538	8.78263	7.87208	9.61777	9.78572	8.93631	1.2124	2.31722	0.00321496
RB_p_000090664	1110058P22	AK004304	Prickle1	AW215793	chr15:93499110-93500062:-	8.69194	8.89448	9.15088	10.1043	9.93353	10.3444	1.20983	2.3131	0.00785212
RB_p_000095863	4930448K24	AK132862			chr1:92865162-92867279:+	9.92019	10.0991	9.75173	10.765	11.1469	11.1299	1.20967	2.31284	0.0197215
RB_p_000125961	D930046M13	AK086709			chr12:86694561-86695685:+	9.39969	9.87703	9.21648	10.5992	11.1356	10.6089	1.20918	2.31206	0.00197088
RB_p_000090802	1.01e+25	AK131596			chrM:1093-2673:+	9.8521	9.74119	10.1976	11.0606	10.5238	11.7327	1.20852	2.31101	0.032677
RB_p_000106721	4832402I06	AK132557			chr14:63837422-63841254:+	9.96498	10.1104	10.552	11.3162	11.2534	11.4988	1.20574	2.30656	0.0102045
RB_p_000094171	5430402C22	AK133706			chr7:30973789-30976310:+	8.59536	8.89852	8.70121	10.0075	9.90589	9.50735	1.20468	2.30486	0.0263835
RB_p_000111994	F830210E23	AK172490	Rel		chr11:23769202-23770993:-	9.82902	9.80341	9.69639	10.8775	11.0065	11.0146	1.20311	2.30235	0.00428238
RB_p_000103359	4732464K16	AK028863			chr14:62775815-62779741:-	9.48896	9.75452	9.3634	10.3708	10.6899	10.7721	1.20095	2.2989	0.0233924
RB_p_000114377	I0C0015L23	AK145344			chr3:52104330-52105076:-	9.35168	9.29743	9.66573	10.5519	9.94447	10.5547	1.20019	2.2977	0.0294573
RB_p_000111444	A230091B22	AK039056			chr3:35999832-36006907:+	8.62144	8.52574	9.27043	9.82142	9.80521	9.83236	1.19998	2.29736	0.0466903
RB_p_000119944	1110003O22	AK003390			chr4:105231738-105232758:+	9.34109	9.7064	8.89919	10.075	11.1302	10.5372	1.19613	2.29125	0.0434655
RB_p_000119535	4632422L05	AK028531			chr8:91449520-91474598:-	9.30556	9.68124	9.97154	10.196	10.8759	10.9597	1.19468	2.28894	0.00757655
RB_p_000102894	4930569N05	AK076949			chr5:120339507-120342559:-	8.90839	9.44869	8.71768	10.095	10.7616	10.0429	1.18656	2.2761	0.0012052
RB_p_000109987	6720407J07	AK161986	Ddb2	2610043A19Rik	chr2:91235454-91236984:-	9.7973	9.63037	9.43902	10.9939	10.5375	10.8157	1.18528	2.27408	0.0136095
RB_p_000115222	E330035H16	AK087882			chr9:108246183-108248500:-	9.85764	9.99121	9.71234	11.0401	11.0279	11.184	1.18243	2.26958	0.0106252
RB_p_000089005	A930006B11	AK044294			chr12:83259173-83260706:-	9.76892	9.73725	10.1953	10.9477	10.5566	11.2525	1.1788	2.26388	0.010571
RB_p_000091038	B930009G22	AK046984			chr6:67295182-67297736:+	9.39969	8.84741	9.62266	10.5781	10.294	10.7672	1.17836	2.2632	0.00573294
RB_p_000094286	6530406F23	AK078354			chr12:99376595-99377248:-	9.84845	9.45784	9.72679	10.9931	10.3222	10.9041	1.17735	2.26161	0.00863319
RB_p_000120839	A830087P12	AK044077			chr15:100600203-100602766:+	9.13642	10.0861	9.61777	10.7873	11.3534	10.7274	1.16949	2.24933	0.0140259
RB_p_000087466	1100001K03	AK131599	mt-Cytb	AU018811	chrM:14159-14440:+	9.29296	10.1545	10.1156	10.0878	11.2848	11.3894	1.1692	2.24887	0.017252
RB_p_000111023	B130017N22	AK044986			chr10:14703886-14705487:-	9.33042	9.86091	9.57007	10.2665	10.7382	10.8507	1.16812	2.24719	0.014555
RB_p_000088896	C530008M03	AK049627			chr14:108879590-108884014:-	9.53051	8.76837	9.22668	10.393	9.91671	10.4965	1.16635	2.24444	0.0119678
RB_p_000092078	1190004M21	AK004486			chr3:89433617-89435128:+	10.82	9.83236	9.75822	11.4026	10.9944	10.7029	1.16203	2.23772	0.0337516
RB_p_000091809	A630046N03	AK041918			chr17:51882726-51965257:+	9.41762	9.48762	9.96233	10.5596	10.6483	10.9286	1.16064	2.23557	0.00321319
RB_p_000101473	A730064F23	AK043176			chr19:8612227-8620900:-	9.92333	9.80753	9.80198	10.8392	10.9652	11.2402	1.15769	2.231	0.0162167
RB_p_000099616	C230035I19	AK082303			chr7:35397106-35411026:+	10.0173	9.91463	10.2008	11.3866	11.1667	10.9227	1.14941	2.21824	0.0304838
RB_p_000112784	A430001J23	AK138676			chr18:80902832-80905324:-	9.90739	10.2727	9.91555	11.0645	11.3722	10.5959	1.14893	2.2175	0.0227526
RB_p_000112793	D230039H05	AK084407			chr16:90416204-90418068:+	9.71253	9.72271	9.83148	10.8699	10.6111	10.9191	1.14722	2.21487	0.00590109
RB_p_000114165	A830092L05	AK044126	8030456M14Rik		chr19:53390828-53391098:+	9.75006	10.2881	9.80054	10.7159	11.0578	10.9476	1.1471	2.21468	0.0126186
RB_p_000108354	F430003E13	AK143617			chr2:91789195-91792587:+	9.20321	9.59505	9.55629	10.4015	10.7031	10.9274	1.14684	2.21429	0.0039386
RB_p_000117968	B930062O12	AK140629			chr10:61570910-61575064:+	9.77616	10.4329	10.0738	11.2197	11.1587	11.3074	1.14586	2.21278	0.0335099
RB_p_000117966	E030038D23	AK087243			chr6:116133519-116135122:-	9.31992	9.44685	9.90589	10.5879	10.0619	10.7258	1.14108	2.20546	0.0428676
RB_p_000094543	9430058M09	AK034896			chr1:134565487-134568350:+	8.98093	8.8364	9.52095	10.1204	9.48314	10.5143	1.13945	2.20297	0.0239763
RB_p_000092378	C130097J08	AK082037			chr15:68995910-68998240:+	9.46964	10.1038	9.08363	10.4811	11.0479	10.6089	1.13923	2.20263	0.0241166
RB_p_000113210	A730089E14	AK043370			chr4:103113622-103114614:-	9.8364	9.32892	9.74446	10.9652	10.8835	10.4398	1.13903	2.20233	0.0452347
RB_p_000128579	1190009K04	AK028014			chr7:121476326-121597722:+	9.06669	9.39969	8.98521	9.68202	10.2473	10.2057	1.13897	2.20224	0.0367026
RB_p_000117696	D130037P06	AK051348			chr14:16423185-16424022:+	10.0239	9.28797	9.75637	10.9294	10.4678	10.8952	1.13887	2.20208	0.00626067
RB_p_000117027	E430018J24	AK153982	Cdc34	AI327276		9.70429	9.32093	9.96699	10.5217	10.8424	11.4009	1.13815	2.20099	0.0296603
RB_p_000109353	F830118O10	AK157073			chr8:43711100-43712532:+	9.89364	9.62226	9.74296	10.8689	10.7222	11.1729	1.12594	2.18244	0.0132122
RB_p_000124755	A430092L14	AK040417			chr6:72859081-72860068:-	8.76929	9.52138	8.36851	9.74857	10.9313	9.89246	1.12317	2.17825	0.0157854
RB_p_000094277	F830016N08	AK171884			chr5:34475854-34477323:+	9.2647	9.10008	9.13043	10.2004	10.8893	10.2469	1.11644	2.16812	0.0387601
RB_p_000117464	D130049D17	AK141881			chrM:5466-6151:+	12.0698	11.414	10.845	14.2643	12.5295	12.0698	1.1155	2.16671	0.0477956
RB_p_000107440	E630012P15	AK143464			chr3:43147570-43541871:+	9.30556	9.64225	9.94853	10.6339	10.7558	11.0678	1.11356	2.16379	0.0035247
RB_p_000119951	F830022J18	AK156458			chr13:15632180-15635653:-	9.10314	8.67007	8.7973	10.1366	9.1752	9.91056	1.11326	2.16334	0.0435689
RB_p_000091517	E330035F13	AK165143	Xpo1	AA420417	chr11:23289837-23290496:+	9.41316	9.20729	9.64985	10.5217	9.97919	10.8384	1.10855	2.15629	0.0152174
RB_p_000112317	B230342J21	AK046110			chr10:70599825-70600478:+	9.3149	10.3377	10.58	10.1234	11.4442	11.6485	1.10641	2.15309	0.00874638
RB_p_000103710	B930030B22	AK047162			chr13:65302405-65304070:+	9.32293	10.0799	9.44639	10.2761	10.8009	10.5487	1.10232	2.147	0.0140739
RB_p_000097231	A330033J07	AK039372	Idb4		chr13:48240223-48262591:-	10.2356	9.62875	9.59079	10.788	10.7305	10.2038	1.10172	2.14611	0.0490888
RB_p_000111719	E330029M15	AK054477			chr19:29027906-29030166:+	9.40632	9.50581	9.50581	10.6067	10.3477	10.9476	1.1009	2.14489	0.0217829
RB_p_000122488	I730071H22	AK146398	Xlr3a		chrX:73192210-73202929:+	9.13357	8.62246	9.51898	9.94707	10.2316	10.4175	1.09805	2.14065	0.0481951
RB_p_000124581	B430213H24	AK140346			chr17:56255649-56257621:-	9.4633	10.1653	10.0354	10.7815	11.1325	11.2784	1.09709	2.13923	0.00813032
RB_p_000091816	D730005C08	AK085669			chr15:76622093-76626053:-	10.1349	9.84444	9.76192	10.8416	10.9403	11.3272	1.09583	2.13736	0.045573
RB_p_000108431	9530001G13	AK035208			chr1:20062069-20065548:-	10.5518	10.2996	9.9822	11.513	11.391	10.7708	1.09142	2.13083	0.00846917
RB_p_000111339	F930103C01	AK158319			chr14:122480058-122481866:+	9.44938	9.2818	9.74633	10.5406	10.4022	10.6054	1.09118	2.13048	0.00646124
RB_p_000114679	A630040J02	AK041826			chr1:13297035-13298907:-	9.19229	8.64966	9.85001	10.0631	10.2824	10.7548	1.09015	2.12896	0.0446693
RB_p_000107068	A130080G22	AK038123			chr11:98524123-98528701:-	8.75303	8.77222	9.54711	9.86195	9.45304	10.1696	1.08973	2.12834	0.0344951
RB_p_000095822	C130004B06	AK021161			chr4:118569039-118570355:+	9.70851	9.79964	9.99984	10.8885	10.6268	11.0307	1.08885	2.12704	0.0100415
RB_p_000108833	D930004E05	AK086089			chr2:104621423-104623742:+	9.21755	8.81485	9.57007	10.3144	10.2346	10.3048	1.08724	2.12467	0.0317471
RB_p_000102445	A430106A12	AK020771			chr11:61879665-61880472:-	9.51417	9.70889	10.2311	10.7663	10.796	10.82	1.08715	2.12454	0.0392747
RB_p_000101706	9430030I23	AK034738			chr5:90214728-90216022:-	9.96113	9.3873	9.53722	10.6234	10.0177	10.764	1.08616	2.12307	0.0492893
RB_p_000118521	5133400G10	AK017219			chr2:6920688-6921711:-	10.0115	9.77314	10.0461	11.0934	10.6132	11.2801	1.08188	2.11679	0.0116781
RB_p_000117717	C230031K24	AK082277			chr4:9536296-9540649:-	9.39969	9.82655	9.59681	10.5859	10.8504	10.6768	1.08003	2.11408	0.0018778
RB_p_000126342	C430020A21	AK049532			chrX:161859444-161861289:-	8.1752	8.74931	8.78336	9.96482	9.74614	9.82177	1.07246	2.10302	0.0384853
RB_p_000121983	C230040C07	AK048750			chr14:89896777-89899447:+	10.5656	9.94626	9.88111	11.1048	11.018	10.4932	1.07171	2.10193	0.0470687
RB_p_000102474	9430071A11	AK034989			chr8:108410877-108413282:+	9.72641	9.61143	9.66888	10.7396	10.8058	10.6905	1.07076	2.10053	0.00299529
RB_p_000113526	A930003A15	AK020802			chr16:19876569-19883897:-	9.37504	9.11692	9.55288	10.4451	10.4092	10.8212	1.07009	2.09956	0.00336841
RB_p_000100717	C230098D02	AK082726			chr15:48426388-48428779:-	9.40396	9.36729	9.47122	10.4733	10.9073	10.3028	1.0693	2.09841	0.0313959
RB_p_000125173	B930083P07	AK047531			chrX:101255873-101257602:+	8.93566	8.3748	8.70544	9.91936	9.77387	9.74016	1.06843	2.09715	0.0129261
RB_p_000123789	K230051K05	AK158679			chr4:76126838-76127678:-	10.111	9.38322	9.45304	10.7425	10.5208	10.3243	1.06779	2.09623	0.0264901
RB_p_000101730	6030465J18	AK031639	Foxn2	Fkh19	chr17:88440774-88487251:+	10.361	10.0465	10.0388	11.0443	11.1102	11.2774	1.06368	2.09025	0.0260791
RB_p_000102200	A930014E01	AK020856			chr3:10304790-10305120:+	9.32293	9.47258	9.72357	10.2836	10.5726	10.5286	1.05598	2.07914	0.00786331
RB_p_000122608	C230022L21	AK082200			chr7:4074124-4120728:-	9.44133	9.20158	9.77204	10.4949	10.4426	10.6417	1.05353	2.0756	0.0101764
RB_p_000093301	1110032G03	AK004030	Syngr2		chr11:117809667-117839904:+	9.50427	9.50184	9.43694	10.553	10.3375	10.6252	1.05115	2.07218	0.00987139
RB_p_000114170	6430584L07	AK032534			chr14:61343850-61360408:-	9.62348	9.302	9.61553	10.3921	10.6658	11.2282	1.0503	2.07096	0.0379584
RB_p_000110207	A430027H14	AK039909	Kcnk2		chr1:189343430-189344890:+	9.49474	9.76616	9.53894	10.5887	10.4439	10.9649	1.04977	2.0702	0.0388511
RB_p_000128038	6330437P04	AK031876			chr12:105682152-105683592:-	9.9286	8.95533	9.01371	10.4327	10.0632	9.86074	1.04953	2.06986	0.0426193
RB_p_000122116	4930500C15	AK015655			chr13:21936225-21945197:-	10.0078	9.989	10.4157	11.0557	10.7213	11.2372	1.04785	2.06745	0.0115242
RB_p_000102929	C230092G03	AK049023			chr13:39676000-39677103:+	9.77808	9.98307	9.52661	10.6475	10.8739	10.8243	1.04626	2.06517	0.0181792
RB_p_000090245	D930033G19	AK086512			chr9:99668664-99670047:+	8.9741	8.70506	9.20212	9.89667	10.0194	10.0483	1.04534	2.06385	0.0193345
RB_p_000106497	A430095G23	AK138864			chr3:30958386-30961150:-	10.3767	10.2213	10.7231	11.4198	11.2348	11.5168	1.04315	2.06072	0.00678973
RB_p_000095149	B430212I16	AK046631			chr16:44965253-44966854:+	8.57449	9.16825	9.302	10.2078	10.6208	10.0634	1.03957	2.05562	0.0403444
RB_p_000093250	9930016C05	AK036825			chr2:85508360-85511373:-	9.53657	9.52051	9.84671	10.8082	10.375	10.576	1.03939	2.05536	0.0284092
RB_p_000114024	G270036M19	AK147781			chr11:8431659-8432706:-	10.125	9.53311	9.64806	10.7005	10.2044	10.6871	1.03903	2.05484	0.0326934
RB_p_000114201	4833426D18	AK029387			chr7:29860003-29863127:+	9.8906	9.7899	9.95452	10.9233	10.3942	11.2372	1.03268	2.04583	0.0390114
RB_p_000127220	D530021J20	AK142465			chr11:5276329-5277571:-	10.904	10.5523	10.3193	11.5836	11.6718	10.8491	1.03131	2.04388	0.0482512
RB_p_000110282	E230023I02	AK143259			chr6:56941840-56944824:-	9.37745	9.86797	10.228	10.461	10.8962	11.1706	1.0282	2.03948	0.00161813
RB_p_000103275	6330599A21					9.87259	9.27793	9.6194	10.6475	10.2895	10.7274	1.0281	2.03934	0.010357
RB_p_000120423	4933434K12	AK077216			chr7:126395857-126397745:+	8.9225	8.69445	8.64586	9.71996	9.5789	10.1077	1.0255	2.03567	0.0373716
RB_p_000122492	4930534N13	AK132963			chr11:85231555-85234791:-	10.2746	10.0752	10.0129	10.8156	11.0988	11.2815	1.02358	2.03296	0.0475932
RB_p_000099200	4831406F17	AK029176			chr13:100832939-100834200:+	8.73659	9.61061	9.58434	10.525	10.6076	10.675	1.0233	2.03257	0.0353676
RB_p_000112614	A230060L02	AK038762			chr3:115889260-115891684:+	9.97569	9.3556	9.85444	10.8746	10.5153	10.9944	1.02012	2.02809	0.00612798
RB_p_000108491	4.83143e+30	AK029218			chr12:76390177-76391816:+	9.17132	8.61307	9.47933	10.1724	10.189	10.226	1.01769	2.02467	0.0456767
RB_p_000116714	C130057D02	AK048391			chr5:66524186-66526112:-	9.20891	8.84148	10.11	10.226	9.94999	10.6524	1.0171	2.02385	0.0367883
RB_p_000115502	D930015H23	AK086238			chr1:165923747-165925331:-	8.94966	10.2727	9.302	10.318	11.0065	10.0793	1.01604	2.02236	0.0425774
RB_p_000091176	A630078G07	AK042282			chr1:167270449-167272304:-	10.0205	10.2147	10.0545	10.877	11.0916	11.0691	1.01455	2.02027	0.00292366
RB_p_000125506	E330026G10	AK054444			chr8:17356179-17358373:-	9.0134	9.25082	9.45121	10.2652	9.97919	10.3484	1.0144	2.02006	0.024904
RB_p_000125317	B020006K15	AK139618			chr9:58727959-58731063:-	10.0156	9.94756	10.5534	10.6161	11.0269	11.1989	1.0113	2.01573	0.0366608
RB_p_000102975	B830045G17	AK046877	Sdccag33l-pending		chr2:169886175-170071816:+	9.76007	9.88298	10.2265	10.8933	10.5008	10.9297	1.01036	2.01442	0.0359753
RB_p_000116812	4930504A14	AK076834			chr15:33550834-33551850:+	9.27819	9.12067	8.9741	9.9177	10.1293	10.1449	1.00861	2.01198	0.0268682
RB_p_000107647	C330018O07	AK163970			chr11:75572753-75573776:+	9.62956	9.67066	9.89969	10.4353	10.6788	10.8822	1.00814	2.01132	0.00462604
RB_p_000124954	A630058K11	AK042104	Osbpl3	1200014M06Rik	chr6:50295182-50300354:-	9.60136	9.32892	9.50801	10.2327	10.5153	10.601	1.00725	2.01007	0.029879
RB_p_000105212	2010002O16	AK008056	Tcf23	2010002O16Rik	chr5:30976435-30976752:+	10.6114	10.0892	10.1428	11.1497	11.1667	10.8186	1.00693	2.00963	0.0420258
RB_p_000102434	5033421F10	AK017183	Pde1c		chr6:56178687-56362374:-	9.45144	9.16547	9.83307	10.3577	10.525	10.4558	1.00434	2.00603	0.0462456
RB_p_000090284	4933436D11	AK017077	Prkcd	Pkcd	chr14:30607916-30611764:+	10.483	10.1303	9.8965	11.1341	11.3613	11.0048	1.00386	2.00535	0.0299301
RB_p_000092222	2310034P14	AK009626			chr7:83884910-83885193:+	9.12728	8.89852	9.07919	10.0805	9.8009	10.1799	1.00133	2.00185	0.00362292
