# Supplementary material for: Identification of the lncRNA, AK156230, as a novel regulator of cellular senescence in mouse embryonic fibroblasts
Source: Oncotarget. 2016 Jun 19;7(33):52673–84. doi: 10.18632/oncotarget.10170 (PMC5288140; doi:10.18632/oncotarget.10170)
Supplement: Supplementary file 3 [file oncotarget-07-52673-s003.xls]

## Sheet: S vs Y(down) lncRNA
Probe ID	clone ID	Accession ID	Gene Symbol		Synonym	Chr:start-end:strand	Y-1	Y-2	Y-3	S-1	S-2	S-3	log2(Fold change)	Fold change	P-value
RB_p_000104938	6820416L12	AK135413				chr8:127500830-127502333:+	9.23655	9.90489	9.53484	7.8772	8.74819	7.87002	-1.65764	3.15501	0.0110439
RB_p_000116525	9130414P19	AK018677				chr1:94015049-94017147:+	10.1639	10.1835	9.76192	8.50801	9.46761	8.45213	-1.65591	3.15123	0.0465612
RB_p_000091967	A430103B12	AK040489				chr2:4413770-4416361:+	9.99058	10.0261	9.52313	8.22239	9.12771	8.38514	-1.60543	3.04287	0.0393836
RB_p_000097115	1700047F07	AK006706				chr4:107707033-107716957:+	10.0613	10.3458	10.3208	8.25765	8.83535	8.78172	-1.53908	2.90608	0.00331113
RB_p_000104735	E030045C05	AK087327				chr4:150294636-150295312:+	9.79928	10.4681	10.3193	9.01029	8.75526	8.80198	-1.51732	2.86258	0.0413109
RB_p_000096580	F730040P13	AK089499				chr19:17380621-17382593:+	9.91106	10.1068	9.16295	8.43092	9.1752	8.39208	-1.48014	2.78976	0.0386061
RB_p_000114975	E130105C18	AK164985				chr11:109397994-109401368:+	9.69639	10.2504	9.73809	8.26575	9.55075	8.24898	-1.47235	2.77473	0.0415656
RB_p_000127473	E130305I09	AK165024				chr15:8445399-8448437:+	10.0188	10.5491	10.7606	9.08156	8.95904	9.69735	-1.46759	2.76559	0.0267923
RB_p_000124669	F830012O06	AK156230				chr5:8165051-8175773:-	9.47145	10.3936	10.3063	8.61839	9.10139	8.8823	-1.42401	2.68331	0.0204029
RB_p_000117087	C920007D13	AK050588				chr9:22084542-22085435:-	9.79171	10.2782	10.1994	9.09334	8.77588	8.58684	-1.42352	2.68238	0.0477325
RB_p_000099812	A130015C10	AK137811	Lims1		4921524A02Rik	chr10:58417681-58419923:+	9.92333	10.2043	9.40632	8.52291	9.3634	7.90889	-1.40042	2.63978	0.0259103
RB_p_000118392	6430401E12	AK078168				chr4:103111442-103114599:-	9.72091	10.1418	9.91073	8.52291	9.01495	8.48695	-1.38782	2.61683	0.00509124
RB_p_000105028	D930015B11	AK086227	Mpp5			chr12:78834462-78838081:+	9.92465	10.6091	10.2824	8.9002	8.89986	9.4809	-1.38225	2.60674	0.0497355
RB_p_000088718	A630039C19	AK041802				chr5:90638471-90640655:-	9.41762	10.1957	9.86436	8.45806	8.87173	8.49807	-1.36628	2.57806	0.0110745
RB_p_000087866	E430008L24	AK088261				chr9:110543210-110545297:+	9.78563	10.2147	10.1428	8.807	9.5747	8.71768	-1.33582	2.52419	0.0467223
RB_p_000087629	A830048E20	AK043899				chr6:31478665-31479713:+	9.943	10.3458	10.0474	8.61307	9.48806	8.71195	-1.33547	2.52358	0.0176924
RB_p_000103518	6720480F02	AK135328				chr6:50386963-50388709:-	9.97792	10.584	9.99561	8.63461	9.88705	8.67007	-1.32554	2.50627	0.0340662
RB_p_000097493	G630049F10	AK090313				chr3:111881902-112082001:+	9.73847	10.3968	10.4568	8.73132	9.08658	9.15903	-1.31026	2.47987	0.00668473
RB_p_000093480	D830015N23	AK085841	Numb	重点-在复制性衰老中上调		chr12:83799946-83803362:-	9.50999	10.2213	9.55821	8.23522	9.52138	8.24898	-1.30923	2.47809	0.0310844
RB_p_000103780	C330046G13	AK082870				chr10:84547416-84553338:-	10.0097	10.2693	9.42836	8.70985	9.65085	8.60404	-1.29982	2.46199	0.0454221
RB_p_000104658	C230084N01	AK048946				chr9:35086206-35087903:-	9.49285	10.0129	9.88111	8.58413	8.54217	8.75711	-1.29699	2.45715	0.0190924
RB_p_000095496	4932425C17	AK133257				chr13:26769392-26772727:+	9.44938	10.151	10.1771	8.69	8.85487	9.51285	-1.29615	2.45572	0.0439881
RB_p_000093270	9230119C05	AK162378	Fbn1		Tsk	chr2:125300941-125301671:-	9.44133	10.1578	10.0417	8.46851	9.48561	8.75711	-1.28455	2.43606	0.0312483
RB_p_000128677	D730020L12	AK164773				chr9:106878505-106880984:+	9.97394	9.67243	10.0339	8.69	8.61737	9.23175	-1.28394	2.43503	0.0172061
RB_p_000090215	C130077B17	AK140940				chr10:111212151-111214712:+	10.2201	10.3731	9.43022	8.95759	9.45533	8.72186	-1.26252	2.39915	0.0270152
RB_p_000108311	A230088J07	AK138389				chr5:15923754-15933406:-	9.97569	10.7372	10.4669	8.9225	9.20674	9.31465	-1.26018	2.39526	0.0133652
RB_p_000123221	C430004N12	AK021233				chrX:152750899-152751591:-	9.82725	10.2996	9.24317	8.53008	9.48561	8.57238	-1.25487	2.38646	0.0393111
RB_p_000111928	6430500G23	AK078195				chr17:90484083-90485194:-	10.14	10.759	10.8307	9.40916	9.51131	10.0947	-1.24765	2.37454	0.0340619
RB_p_000113044	F830043I09	AK156713				chr7:121879362-121882517:-	10.5544	10.998	10.9266	9.53679	9.68903	10.1468	-1.2376	2.35806	0.0211424
RB_p_000111380	4933407L21	AK016730				chr1:85928482-85931754:+	9.91613	10.3917	10.1521	8.48806	8.91754	9.3825	-1.23461	2.35317	0.0328692
RB_p_000122473	G270012F21	AK147733				chr3:40736829-40741235:-	9.42836	9.96241	9.94853	8.67243	8.71577	9.18625	-1.23276	2.35016	0.0297182
RB_p_000109005	0710007I18	AK003017	Cab39			chr1:85850160-85851577:+	9.70429	10.3917	10.1281	8.46851	8.91123	9.37986	-1.21691	2.32449	0.0330176
RB_p_000107258	2310015N21	AK009372				chr17:49993261-49994330:-	9.91613	10.8342	10.5898	8.8789	9.38226	9.73188	-1.20754	2.30944	0.0239693
RB_p_000089431	9930038N01	AK037018				chr4:25610044-25613142:-	9.74605	10.5316	9.85781	8.01309	9.61961	8.65583	-1.20198	2.30055	0.0333887
RB_p_000104454	4933433H11	AK077213				chr8:47320632-47322064:-	10.1056	10.8918	10.6658	8.54518	9.61961	9.46534	-1.20049	2.29818	0.00662842
RB_p_000097943	D330006N04	AK084492				chr15:68755499-68760811:+	10.3015	10.675	10.162	9.11316	10.1043	8.93139	-1.18833	2.27889	0.0428803
RB_p_000097928	4930552P12	AK019762				chr19:55640588-55702204:-	10.1349	10.7229	10.7701	9.53894	9.51898	9.60599	-1.18396	2.27199	0.0373092
RB_p_000109292	B830031E22	AK046854	Ptpn13		Ptpri	chr5:103529565-103543339:+	9.98853	10.4381	9.83798	8.807	9.64085	8.60404	-1.18153	2.26817	0.0161257
RB_p_000094823	C530050I23	AK049797				chr14:93880734-93883672:-	9.86882	10.1723	9.39969	8.70005	9.08185	8.5548	-1.16877	2.2482	0.00877352
RB_p_000127774	C530021I22	AK141445				chr8:41299111-41302643:+	10.2371	10.8212	11.0178	8.74222	9.65304	9.65503	-1.1682	2.24731	0.00496105
RB_p_000101749	A930009E11	AK044361				chr2:26186728-26191678:-	9.67968	10.4617	10.4748	9.15003	9.64486	9.30213	-1.15958	2.23392	0.0457169
RB_p_000126034	4930405F09	AK015096	Tep1		Tp1	chr14:50870363-50877324:+	10.0156	10.5286	10.5005	9.03495	9.34947	9.93205	-1.15104	2.22075	0.0369533
RB_p_000099795	A430034D01	AK039938				chr6:127474145-127478946:+	10.047	10.8231	10.6727	9.40916	9.59681	9.5253	-1.14742	2.21517	0.032134
RB_p_000089183	9830115H18	AK036479				chr7:133025238-133027363:-	10.2746	9.77853	10.4783	9.15003	8.73659	9.69735	-1.12454	2.18032	0.0109249
RB_p_000094589	2510003B16	AK010894				chr4:116123849-116138841:+	10.0689	10.6818	10.4266	9.2647	9.8343	9.30809	-1.11853	2.17125	0.0111536
RB_p_000108845	E030024E13	AK087059				chr4:24677302-24679564:-	10.2876	10.9779	10.7866	9.34158	9.93549	9.67282	-1.11377	2.1641	0.00220249
RB_p_000090936	C230081N01	AK048922				chr5:26938219-26940299:+	10.0572	10.3448	10.3898	9.23229	9.8009	9.18295	-1.1125	2.1622	0.0466004
RB_p_000092531	A330077J02	AK039645				chr8:25942470-25944187:-	9.85383	10.5432	10.4545	9.31137	9.3443	9.56563	-1.11023	2.1588	0.0437237
RB_p_000101435	I920096M23	AK147070				chr3:29891016-29924191:+	10.4238	10.5032	10.6064	9.65682	9.33911	9.39375	-1.10942	2.15758	0.0176649
RB_p_000105514	6030433K21	AK134343				chr13:67266162-67269127:-	9.6336	10.5585	9.71081	8.36559	9.8343	8.60404	-1.10677	2.15363	0.0235106
RB_p_000087399	A730071F05	AK043213				chr8:55005284-55007781:+	10.0505	10.4627	10.5559	9.35828	9.29972	9.39041	-1.10444	2.15016	0.0235643
RB_p_000111124	D730003K21	AK021326				chr9:116331167-116339508:+	9.93942	10.7019	10.4157	9.31137	9.60527	9.2725	-1.10437	2.15005	0.0283623
RB_p_000125041	B230368E04	AK046310				chr16:43060988-43063587:+	9.66632	10.3244	10.3572	8.96418	9.22293	9.22051	-1.10392	2.14938	0.0196223
RB_p_000101525	G730030D20	AK166039				chr10:22306719-22311342:+	10.4335	10.7396	10.4783	8.80036	9.86797	9.37745	-1.10087	2.14484	0.033456
RB_p_000090799	C130019L20	AK081470				chr16:88283001-88286827:-	9.48158	9.91463	10.3322	8.81485	8.77588	9.33861	-1.09978	2.14323	0.0216574
RB_p_000097774	9330111N05	AK033894				chr13:80957664-80963730:-	9.71615	10.5125	10.5286	9.23641	9.41386	9.42078	-1.09866	2.14155	0.0498848
RB_p_000124554	B930001F21	AK046893				chr2:6835870-6868403:-	9.59495	10.5603	9.8364	8.54518	9.85435	8.75266	-1.08374	2.11953	0.0158697
RB_p_000097945	B020010C21	AK163289				chr15:61534675-61745184:-	9.70851	10.2881	10.1479	8.66691	9.24238	9.06519	-1.08272	2.11803	0.000153087
RB_p_000123093	A330057J19	AK138549				chr7:116443574-116444323:+	9.40632	10.0832	9.94023	8.52291	8.86109	9.39375	-1.07915	2.11278	0.0453875
RB_p_000127254	B930068K11	AK081020				chr2:34338512-34341956:-	10.1056	9.47933	9.77881	8.73697	8.70083	8.62895	-1.07798	2.11108	0.0236948
RB_p_000102890	D130043H15	AK164319	Foxp2		2810043D05Rik	chr6:15184646-15199344:+	9.92465	10.1666	10.5039	8.87139	9.08982	9.20999	-1.07676	2.1093	0.00447561
RB_p_000090810	9330170P16	AK034266				chr13:104840114-104842721:+	9.40206	10.1502	10.3773	8.73697	9.07384	9.45304	-1.07633	2.10866	0.0177673
RB_p_000116722	1500011B02	AK005198	Cd2bp2		1500011B02Rik	chr7:127192028-127192545:-	9.44317	10.2405	10.1785	8.75266	9.10591	9.57281	-1.07262	2.10325	0.0386098
RB_p_000117490	A330077C20	AK079614				chr18:15389495-15390817:-	10.283	10.2893	8.93205	9.21728	9.49763	8.36535	-1.06568	2.09315	0.0304348
RB_p_000104262	C130019P13	AK081477				chr1:13168003-13168772:-	10.0059	10.0538	9.86436	8.90856	8.94072	9.33564	-1.06521	2.09248	0.0415757
RB_p_000103404	9530071I21	AK137254				chr7:120629761-120634886:-	9.97027	10.525	10.8524	9.4068	9.46011	9.69039	-1.06486	2.09197	0.0375299
RB_p_000122184	D130012F07	AK051180				chr9:103598575-103600164:-	10.1741	10.6827	10.6216	9.45761	9.92052	9.558	-1.06365	2.09021	0.0161174
RB_p_000112325	D030042H08	AK164256				chr11:120186649-120189856:-	10.396	9.88553	10.7382	9.33266	9.04894	9.58225	-1.06335	2.08978	0.00856169
RB_p_000118083	A130030I02	AK037628				chr2:70798265-70802621:-	9.88519	10.0465	9.41727	8.82284	9.55544	8.74222	-1.06235	2.08833	0.0477214
RB_p_000111765	A130068N18	AK037981				chr18:38240528-38241912:-	10.1056	10.4105	10.5214	9.34947	9.37359	9.11041	-1.06099	2.08636	0.030122
RB_p_000123127	B020031F08	AK139871				chrX:38452889-38456414:-	9.99875	9.35926	9.78718	9.17991	8.72679	8.72679	-1.06039	2.0855	0.0211963
RB_p_000114251	F830113D13	AK157025				chr16:13904843-13907682:-	9.77424	10.2546	9.73997	8.52291	9.66277	8.72186	-1.05238	2.07395	0.0386188
RB_p_000124041	A730075L09	AK043245				chr6:61993053-61995124:+	9.99058	10.2727	10.5703	9.22078	8.85487	9.36389	-1.05191	2.07328	0.0272835
RB_p_000102993	D230019F22	AK084304				chr12:11290768-11295643:+	9.80252	10.3634	9.9529	8.70506	9.72546	8.90254	-1.05036	2.07105	0.0238266
RB_p_000102907	C030047B02	AK047804				chr1:182288114-182303247:+	10.3208	11.1156	10.8076	9.26783	9.75859	9.86642	-1.04899	2.06907	0.0121478
RB_p_000097687	C130074G15	AK140931				chrX:136737319-136739727:-	9.29053	9.97218	9.52835	8.42043	9.37359	8.48113	-1.04722	2.06654	0.0233549
RB_p_000118497	A330023K10	AK039328				chr14:75527059-75529702:+	9.29513	9.96241	9.09949	8.24793	9.32543	8.09158	-1.0472	2.06652	0.0205567
RB_p_000090456	A730097G17	AK080573				chr7:27821959-27822913:+	9.95209	9.93827	9.51241	9.23947	8.86625	8.89111	-1.04716	2.06646	0.0281865
RB_p_000100846	A230015J23	AK038460				chr8:46986953-47082794:+	8.96386	10.2535	10.3338	8.11374	9.20674	9.81316	-1.04678	2.06591	0.0344193
RB_p_000109954	B230114C01	AK045402	Trrp7			chr2:26957118-26959542:-	9.46738	9.83517	9.86436	8.3789	9.14749	8.80198	-1.0332	2.04655	0.018213
RB_p_000095440	A330052H19	AK138533				chr2:170499356-170511927:-	9.9286	10.5432	10.2525	9.13243	9.91671	9.22051	-1.03202	2.04489	0.0200282
RB_p_000117767	9330157J11	AK034111				chr6:128165495-128166919:-	10.1578	9.96915	10.0709	8.9002	9.22534	9.03922	-1.03164	2.04435	0.0209471
RB_p_000089585	A530079A05	AK080191				chr19:47736856-47737619:+	10.047	10.0832	8.45829	9.01619	9.15172	7.41033	-1.03078	2.04313	0.0013069
RB_p_000123180	C130094O17	AK163864	Chl1		A530023M13Rik	chr6:103729361-103733034:+	10.2189	10.6836	10.5055	9.47776	9.66277	9.34651	-1.02778	2.03888	0.0155653
RB_p_000105764	9630006A19	AK035808				chrX:59353297-59355183:-	9.67537	10.1532	9.73302	8.59079	9.01944	8.70544	-1.02757	2.03859	0.000803165
RB_p_000110266	6430627J11	AK032592				chr2:181357884-181360140:-	10.2468	10.5542	10.4471	9.41973	9.33415	9.79134	-1.02736	2.03829	0.0326933
RB_p_000126933	1700085A12	AK018908				chrX:39346266-39346957:+	10.457	10.5365	9.87822	9.43022	9.65841	9.29692	-1.02682	2.03753	0.0240713
RB_p_000127540	D330037H05	AK052358				chr15:100013567-100015933:+	9.77241	10.6563	10.6971	8.97505	9.78808	9.62976	-1.02656	2.03717	0.00777598
RB_p_000090062	C230043A04	AK082375				chr18:45679436-45680676:+	10.2801	10.6965	10.0808	9.25424	10.0244	9.09129	-1.02589	2.03621	0.0153634
RB_p_000106349	A630013N13	AK041476				chrX:159301734-159304435:+	10.2682	10.6004	10.4146	9.33886	9.39041	9.57806	-1.02416	2.03377	0.0125699
RB_p_000124916	G530145B22	AK150217				chr4:60773850-60776036:+	9.46534	10.0339	10.0907	8.72641	9.01029	9.64305	-1.02359	2.03297	0.0473438
RB_p_000128666	D030043K21	AK164259	Rnaseh1			chr12:28659446-28659585:+	9.02052	9.48873	9.32042	8.20837	8.5966	8.30277	-1.01766	2.02463	0.0043173
RB_p_000117707	B130040O20	AK045150				chr11:50063853-50067412:+	8.59536	9.58871	9.82655	7.94121	8.71195	8.57238	-1.01633	2.02277	0.0337896
RB_p_000123837	G930032D19	AK145271				chr6:72894961-72895919:-	10.1159	10.2599	9.76837	8.94317	9.28669	9.10066	-1.01525	2.02125	0.0236522
RB_p_000127956	6720442D12	AK135236				chr12:40455011-40456642:+	9.77241	10.5341	10.5055	9.20647	9.57196	9.49274	-1.01279	2.01781	0.026711
RB_p_000114861	E030013D07	AK086941				chr4:138217162-138218958:+	9.86109	10.341	9.28746	8.84862	9.54604	8.80771	-1.01246	2.01735	0.0387679
RB_p_000112727	6720443L07	AK135241				chr8:61606837-61610292:+	10.4387	10.6368	10.5455	8.8789	9.53873	9.66217	-1.00677	2.00941	0.0274126
