# Supplementary material for: Identification of the lncRNA, AK156230, as a novel regulator of cellular senescence in mouse embryonic fibroblasts
Source: Oncotarget. 2016 Jun 19;7(33):52673–84. doi: 10.18632/oncotarget.10170 (PMC5288140; doi:10.18632/oncotarget.10170)
Supplement: Supplementary file 4 [file oncotarget-07-52673-s004.xls]

## Sheet: S vs Y(up) mRNA
Probe ID	Gene Name	Gene ID	Transcription name	Y-1	Y-2	Y-3	S-1	S-2	S-3	log2(Fold change)	Fold change	P-value
RB_p_000150216	Vim	22352	NM_011701.4	10.4775	9.74521	10.6543	13.8522	12.5587	13.8522	3.3747	10.3726	0.00279171
RB_p_000138973	Nedd4	17999	NM_010890.3	8.50162	6.90154	7.37986	10.3381	10.7334	9.74838	2.95826	7.77185	0.0461795
RB_p_000132792	Sema6b	20359	NM_001130456.1	9.14607	8.674	8.21486	11.2428	11.4699	10.9659	2.56885	5.93335	0.00777166
RB_p_000131743	Gm10080	100043172	XR_140938.2	9.04227	8.68397	9.56584	10.9496	11.1841	11.6055	2.14182	4.41317	0.00691643
RB_p_000155456	Cpeb1	12877	NM_001252525.1	8.03709	8.36923	9.44363	10.4483	9.9653	10.6177	2.07911	4.22547	0.0414719
RB_p_000153133	D430036J16Rik	319405	NR_040393.1	7.93205	6.91488	8.36243	9.6336	9.97919	10.0634	2.04714	4.13285	0.0416692
RB_p_000148540	Drap1	66556	NM_024176.1	9.45144	10.6218	8.73659	11.4787	11.7234	11.1625	2.02722	4.07618	0.0420746
RB_p_000138675	4930422G04Rik	71643	NM_197997.2	9.09334	8.55885	8.02668	10.272	10.9048	10.553	1.9942	3.98394	0.0411628
RB_p_000129922	Tulp2	56734	NM_008807.2	8.30403	8.04803	9.40396	10.2936	10.0844	10.6054	1.98957	3.97117	0.0233202
RB_p_000159174	Sema6b	20359	NM_013662.2	8.42813	8.62246	9.22962	10.4259	11.1947	10.6054	1.98292	3.95292	0.029068
RB_p_000142452	Tmem183a	57439	NM_001042485.1	9.25082	9.79189	10.4828	11.4578	11.7352	11.7076	1.91566	3.77288	0.0258013
RB_p_000158806	Lsp1	16985	NM_001136071.2	7.70275	7.91488	8.76837	9.77789	9.95161	9.82602	1.91114	3.76105	0.0353643
RB_p_000141810	B3galt1	26877	NM_020283.4	8.83658	8.47213	8.65105	10.2416	10.5467	10.5931	1.89563	3.72084	0.0125882
RB_p_000133427	Cst7	13011	NM_009977.3	8.81093	9.6336	8.46851	10.182	11.0337	10.6871	1.87616	3.67095	0.0267801
RB_p_000163114	Gm14279	100046034	XM_003084518.2	8.785	9.16547	8.55714	10.8941	10.6474	10.2974	1.86236	3.63602	0.0103245
RB_p_000155626	Nccrp1	233038	NM_001081115.1	9.38802	10.3591	9.302	11.0711	11.2385	11.3365	1.85052	3.6063	0.0463427
RB_p_000130699	Crybb1	12960	NM_023695.2	9.52269	9.08658	9.302	11.1158	11.5803	10.9526	1.81376	3.51558	0.0223912
RB_p_000138854	Btd	26363	NM_025295.4	8.69194	9.33861	10.0058	10.5519	11.5369	11.0955	1.75686	3.37961	0.0346546
RB_p_000135794	Kcnip3	56461	NM_019789.3	8.63622	8.01619	9.35364	10.3381	10.0339	10.4965	1.7019	3.25328	0.0240118
RB_p_000131945	Trem3	58218	NM_021407.2	7.38466	8.87549	7.92811	9.1752	9.69986	9.62794	1.69983	3.24863	0.0429427
RB_p_000133855	Magi1	14924	NM_001029850.3	8.08746	8.76561	8.01588	9.73038	9.7799	10.1182	1.69244	3.23203	0.0373131
RB_p_000134369	Scgb3a1	68662	NM_054037.1	8.55331	9.23681	8.15257	9.9542	10.2446	10.2667	1.69132	3.22952	0.0431601
RB_p_000150316	Rpl35a	57808	NM_001130484.1	9.54475	9.06908	9.88705	11.1923	10.6804	11.2679	1.64754	3.133	0.00290266
RB_p_000151777	Prom2	192212	NM_138750.2	8.26887	8.76561	8.14522	9.30175	10.1548	9.89885	1.62999	3.0951	0.0216229
RB_p_000128908	S100a4	20198	NM_011311.2	10.5103	10.5071	9.77881	12.1928	11.6148	12.133	1.6259	3.08635	0.0414035
RB_p_000161409	Krt24	75706	NM_029393.1	8.47438	8.29717	9.3702	9.86573	10.0432	10.1963	1.5688	2.96657	0.0387393
RB_p_000153188	Fzd2	57265	NM_020510.2	10.1145	9.80521	9.69639	11.1388	11.3921	11.3316	1.52639	2.88065	0.0186539
RB_p_000133687	Spp1	20750	NM_001204203.1	9.75433	10.074	10.0417	11.5658	10.9192	11.5478	1.50615	2.8405	0.0397319
RB_p_000140003	Lactb	80907	NM_030717.1	8.57049	7.96	8.2024	9.70198	9.84671	9.31741	1.49958	2.82761	0.0324768
RB_p_000163665	Ndufb11	104130	NM_019435.4	8.30834	8.08451	8.53981	9.90889	9.14749	9.80252	1.49418	2.81703	0.0140671
RB_p_000155243	Tpm1	22003	NM_001164249.1	10.9761	9.94869	9.90589	11.7425	10.9706	11.4368	1.48811	2.80521	0.0388529
RB_p_000132689	Gmcl1l	71847	NM_027955.3	10.2038	10.499	9.82514	11.687	11.7845	10.8596	1.48328	2.79584	0.0103302
RB_p_000130104	Gapt	238875	NM_177713.3	9.61777	10.0947	9.14168	10.8103	11.2403	11.0944	1.47667	2.78306	0.0318545
RB_p_000158310	Tm6sf1	107769	NM_145375.3	9.60136	9.56288	8.96402	11.0343	11.3689	10.8897	1.47139	2.77288	0.00734864
RB_p_000158866	Gm19412	100502849	XM_003945572.1	9.15566	8.6865	9.17076	11.0201	10.6268	10.0755	1.47116	2.77245	0.0422356
RB_p_000147823	Golgb1	224139	NM_030035.1	8.81538	8.64966	9.09364	10.0371	10.2681	10.341	1.4527	2.73721	0.00873561
RB_p_000152072	Tbpl1	237336	NM_011603.5	9.4223	9.51373	10.1723	10.9141	10.9663	10.9526	1.43889	2.71113	0.0328873
RB_p_000132136	Rpl26	19941	NM_009080.2	10.0156	9.62713	9.02944	11.1004	10.7698	11.0584	1.43131	2.69692	0.0433785
RB_p_000148796	Tmem59l	67937	NM_182991.2	8.76929	9.64926	8.54561	9.67772	10.7805	10.1948	1.42547	2.68602	0.0303947
RB_p_000157372	Rragc	54170	NM_017475.2	8.39089	9.36729	8.33589	9.81627	10.7558	9.59681	1.42539	2.68587	0.00134297
RB_p_000144187	Gm13215	664894	XR_168842.1	9.97218	9.84671	9.19804	11.2648	11.0981	11.4792	1.41806	2.67226	0.0411133
RB_p_000163313	Ncoa6	56406	NM_019825.3	9.03128	10.0372	9.51241	10.3219	10.9293	11.1256	1.41685	2.67001	0.0261144
RB_p_000152838	Gm13544	100502932	NR_040365.1	8.74857	9.59867	9.57007	10.9858	11.0532	10.9191	1.41574	2.66796	0.0266878
RB_p_000154822	Gnpat	14712	NM_010322.3	10.1625	9.36535	9.21648	10.8055	10.7805	10.1077	1.41519	2.66695	0.0496475
RB_p_000132730	B230312C02Rik	320485	NR_040745.1	10.1723	9.83798	9.94999	11.5223	11.3625	10.8695	1.41247	2.66193	0.0196146
RB_p_000129123	Masp2	17175	NM_010767.3	8.7634	9.41762	8.10095	10.1696	10.3426	9.7192	1.40625	2.65047	0.0234242
RB_p_000132688	Gm2799	100040482	NM_001168334.1	9.60527	9.61143	9.61777	10.526	11.3648	11.0113	1.39987	2.63878	0.0301999
RB_p_000159083	Fbxo44	230903	NM_001161852.1	9.29053	9.48068	9.87054	10.5196	10.9948	10.8746	1.39388	2.62784	0.0136774
RB_p_000156525	4930438A08Rik	73988	XM_001477470.3	9.75433	9.86951	9.89499	11.0606	11.26	11.4974	1.3905	2.62169	0.00375846
RB_p_000160296	Eid2	386655	NM_198425.2	8.61143	8.55885	9.50801	9.39565	10.0011	10.2955	1.38966	2.62017	0.0443022
RB_p_000133949	2310010G23Rik	69591	XR_106314.1	8.65464	8.39089	9.66888	10.0386	9.3634	10.4362	1.38398	2.60987	0.0289999
RB_p_000159999	Serpinf1	20317	NM_011340.3	9.54689	9.55672	10.305	10.9397	10.8977	11.1404	1.38294	2.608	0.0216137
RB_p_000154476	4933412E12Rik	71086	NR_038025.1	8.23149	9.32892	9.57533	10.3528	10.9379	10.7083	1.37939	2.60159	0.0296169
RB_p_000152485	Pvrl2	19294	NM_008990.3	8.42066	8.80556	8.67007	10.0474	10.0777	9.53679	1.37736	2.59793	0.0292627
RB_p_000150173	Bgn	12111	NM_007542.4	9.22427	9.67066	9.34922	10.7258	10.9841	10.5209	1.37657	2.59651	0.00512659
RB_p_000135129	Map1lc3a	66734	NR_046364.1	9.59163	9.62875	9.64806	10.9967	10.7733	11.1156	1.36796	2.58105	0.00541331
RB_p_000134174	9530053A07Rik	319482	NM_001164655.1	9.59017	9.20729	9.65185	10.9551	11.1815	10.8706	1.36491	2.57561	0.0224064
RB_p_000138801	Gm15545	100502630	NR_045266.1	8.17853	10.5365	10.8928	10.4077	12.3471	11.8991	1.36264	2.57156	0.0426204
RB_p_000133875	Gm13889	620695	NM_001145034.1	9.47978	8.76081	9.09949	10.393	10.4599	10.5143	1.36039	2.56755	0.0280585
RB_p_000132683	Gm14346	668958	NM_001085551.1	9.62713	9.61798	9.60496	10.9363	11.2764	10.9749	1.35691	2.56137	0.00550701
RB_p_000152858	Plec	18810	NM_001163542.1	9.52073	9.8647	9.70717	10.2486	11.0715	11.0616	1.35443	2.55696	0.0284893
RB_p_000134062	Ncoa3	17979	NM_008679.3	9.58225	9.8009	10.2174	10.6678	11.1453	11.2021	1.34436	2.53918	0.00873955
RB_p_000143902	Gm20031	100504046	XR_107499.2	9.20076	9.35755	9.70544	10.7941	10.3333	10.7014	1.34385	2.53828	0.0278563
RB_p_000140974	Nmt2	18108	NM_008708.1	9.15566	9.60507	9.24608	10.587	10.3094	10.8112	1.34097	2.53321	0.0439325
RB_p_000129683	Smim6	68528	NM_001162998.1	10.4984	9.67066	9.94561	11.2843	10.8186	11.4622	1.3387	2.52924	0.0320255
RB_p_000159715	Kcnk5	16529	NM_021542.4	9.14607	10.3448	9.67625	10.3359	11.0011	11.0787	1.32484	2.50506	0.0395313
RB_p_000137213	Defa-rs12	13221	NM_007846.1	9.302	9.41598	9.67066	10.7365	10.688	10.7944	1.32052	2.49756	0.00490327
RB_p_000153169	Capzb	12345	NM_001271406.1	9.89902	9.46534	9.85953	10.7833	11.18	11.2119	1.32048	2.49749	0.0317297
RB_p_000146227	Mgp	17313	NM_008597.3	9.41504	9.55288	9.98466	10.714	11.2235	10.8706	1.31774	2.49275	0.0297153
RB_p_000143625	LOC677113	677113	XM_001000635.4	9.87618	10.1745	9.89499	11.2055	11.0054	11.4533	1.31054	2.48034	0.0287259
RB_p_000161858	Crip3	114570	NM_181664.2	8.03159	9.43301	8.44754	9.60033	10.2998	9.75767	1.31013	2.47963	0.0259013
RB_p_000137149	Numb	18222	NM_001136075.1	8.96386	8.57491	9.4551	10.272	9.91671	10.6371	1.30819	2.4763	0.00144644
RB_p_000159828	Repin1	58887	NM_001079902.1	9.20891	8.72981	8.84305	10.0092	10.1548	10.149	1.30599	2.47254	0.0254632
RB_p_000149914	Dpy30	66310	NM_024428.4	8.85902	8.71768	8.1912	9.95759	10.0211	10.0429	1.30346	2.4682	0.0242283
RB_p_000140608	Fam164c	72350	NM_172414.4	9.35609	9.90722	8.88976	10.6546	10.752	10.193	1.29855	2.45982	0.0170669
RB_p_000135954	Cd84	12523	NM_001252472.1	8.15144	7.78354	8.1912	9.24661	9.44501	9.94382	1.29358	2.45135	0.0182094
RB_p_000148488	Atp5g2	67942	NM_026468.2	10.1741	9.3556	9.61553	11.2197	10.4501	10.909	1.29345	2.45113	0.00435685
RB_p_000131039	LOC101056446	101056446	XM_003946441.1	9.20593	9.66039	8.98963	10.3481	10.7196	10.4947	1.28882	2.44327	0.0120601
RB_p_000133330	Gpr111	435529	NM_001033493.2	7.78863	8.57154	9.37287	9.49586	9.84671	10.1042	1.27517	2.42027	0.0482849
RB_p_000148142	Chst11	58250	NM_021439.2	8.80592	9.52661	9.36535	10.5153	10.6319	10.6969	1.26653	2.40583	0.0158681
RB_p_000163115	Gm14279	100046034	XM_001475632.3	9.66217	9.58684	10.114	10.9904	10.8933	10.9286	1.26643	2.40565	0.0206205
RB_p_000148349	Pabpc1	18458	NM_008774.3	9.54475	9.8647	9.34922	11.4896	10.8094	10.7862	1.26466	2.40271	0.0378234
RB_p_000145609	Olfr877	258412	NM_146417.1	9.28797	9.98774	10.1596	10.2216	11.5685	11.2474	1.25966	2.3944	0.0254172
RB_p_000139112	Foxn1	15218	NM_008238.1	9.53463	8.78263	9.60496	10.7934	10.7715	10.9764	1.25875	2.39288	0.0210423
RB_p_000157967	Prss53	330657	NM_001081268.1	8.83254	9.29946	9.6931	10.543	10.5196	10.6268	1.24357	2.36784	0.0296278
RB_p_000138400	Haghl	68977	NM_001271437.1	9.25555	9.32518	9.76007	10.4733	10.5659	10.6838	1.24077	2.36324	0.00809617
RB_p_000155325	Zfp930	234358	NM_001013379.2	10.4917	10.0025	10.092	11.3319	10.9499	11.3414	1.23989	2.3618	0.0143302
RB_p_000155156	Gm8618	667414	XM_001479170.3	9.78563	9.60033	9.66395	10.6496	10.9034	11.2525	1.23943	2.36105	0.0271883
RB_p_000154233	Postn	50706	NM_015784.3	10.4296	9.8009	9.63521	11.2507	10.4962	11.0374	1.23649	2.35625	0.0466109
RB_p_000162770	Fscn1	14086	NM_007984.2	10.1178	9.68514	9.49586	10.9196	10.9566	10.5286	1.23447	2.35295	0.016721
RB_p_000151326	Ecm1	13601	NM_001252653.1	9.9795	10.4917	9.86591	11.213	11.4373	10.5517	1.23346	2.35131	0.0263529
RB_p_000153900	Zfyve19	72008	NM_028054.3	8.52182	9.17132	8.99969	9.95565	10.2302	10.2611	1.23047	2.34643	0.00741633
RB_p_000151516	Prm1	19118	NM_013637.4	8.9225	8.73603	9.04029	10.1505	10.0979	10.2449	1.22795	2.34234	0.00149711
RB_p_000148519	Gdf1	14559	NM_008107.4	9.37287	9.72271	10.1953	10.513	11.0676	10.949	1.2263	2.33967	0.0248187
RB_p_000150713	LOC101056619	101056619	XM_003946303.1	11.2277	10.518	10.0324	12.2815	11.5535	11.7431	1.22506	2.33765	0.0293931
RB_p_000136564	Xirp2	241431	NM_001024618.2	9.30378	8.68922	9.81521	10.525	10.2708	10.8982	1.2212	2.3314	0.0129121
RB_p_000158401	Dazap1	70248	NM_133188.2	8.83254	9.46738	9.54088	10.7968	10.6861	10.5694	1.21873	2.32742	0.0389644
RB_p_000132678	Gm10921	668963	NM_001085553.1	9.39779	9.88705	9.18845	10.2499	11.3891	10.6162	1.21845	2.32696	0.0255322
RB_p_000142775	Mrgpra9	668725	NM_001177566.1	8.79478	9.8933	9.36535	10.3911	10.588	10.583	1.21763	2.32564	0.0464922
RB_p_000145186	Gm9736	77763	XM_001477721.1	11.1971	10.3877	10.5432	11.8212	11.7606	11.4417	1.21738	2.32524	0.0477144
RB_p_000139580	Ccdc50	67501	NM_001025615.2	9.44317	9.76892	8.80198	10.6461	10.7715	10.6591	1.21593	2.32291	0.0344378
RB_p_000132569	Smyd3	69726	NM_027188.3	9.07533	9.12355	9.37817	10.5924	10.281	10.3392	1.21562	2.32241	0.0175725
RB_p_000130566	5430421N21Rik	100126226	NM_001201323.1	9.9795	10.2138	9.21297	11.342	11.1926	10.7532	1.21306	2.31829	0.0160036
RB_p_000135592	Arid5a	214855	NM_001172205.1	10.2893	9.91372	9.94561	11.155	10.4885	11.2039	1.20935	2.31234	0.0452002
RB_p_000145543	Olfr1045	259019	NM_147017.2	8.64325	8.7016	8.96899	9.91073	9.75859	10.0776	1.20913	2.31198	0.00304935
RB_p_000155790	Irak1	16179	NM_001177973.1	9.90739	8.74595	9.47776	10.6827	9.73997	10.8563	1.20494	2.30528	0.02709
RB_p_000147156	Gm10837	100038380	XR_141758.1	9.69445	9.52051	9.80054	10.8957	10.4794	11.0866	1.20129	2.29945	0.00720107
RB_p_000146248	Olfr624	258189	NM_001011865.2	10.4762	9.99121	9.94561	11.1309	11.206	11.1918	1.20061	2.29836	0.032571
RB_p_000135011	Pgk1	18655	NM_008828.2	9.71615	10.2405	10.0025	11.2002	11.1432	11.3918	1.19771	2.29376	0.0198633
RB_p_000152560	AI118078	244886	NM_172923.3	10.1807	9.51854	10.2021	11.2255	11.3761	11.4285	1.19539	2.29006	0.0305694
RB_p_000139571	Lhx6	16874	NM_001083126.1	9.51417	9.45144	9.80521	10.7066	10.6947	10.9712	1.19243	2.28537	0.000356548
RB_p_000149325	Kcnmb4	58802	NM_021452.1	10.8022	9.79964	9.84287	11.3446	10.7125	11.0343	1.19139	2.28373	0.0425205
RB_p_000142319	Nt5m	103850	NM_134029.2	9.41104	9.37214	9.25293	10.4642	10.8905	10.5611	1.18894	2.27985	0.0106446
RB_p_000152968	Gm20038	100504058	XR_140492.1	9.36304	9.32892	9.62469	10.5021	10.551	10.8397	1.18792	2.27824	0.000496931
RB_p_000130869	Capns2	69543	NM_027112.1	8.08156	8.01061	8.08805	8.94317	9.34701	9.26627	1.18471	2.27317	0.0150365
RB_p_000148961	Fam181b	58238	NM_021427.2	9.36121	9.53981	9.52661	10.7108	10.5598	10.7469	1.18415	2.2723	0.00635725
RB_p_000154389	Rasd1	19416	NM_009026.4	9.26991	9.45784	9.6194	9.87105	10.7041	10.6417	1.18381	2.27176	0.0369346
RB_p_000156589	Gm20045	100504072	XR_104614.1	9.47573	9.5858	9.72148	10.8416	10.7689	10.3243	1.18312	2.27068	0.0447405
RB_p_000140522	Mgat3	17309	NM_010795.4	9.99577	9.38514	9.50999	10.6898	10.2954	10.7609	1.17981	2.26547	0.0278013
RB_p_000151381	4930447J18Rik	73961	NR_045959.1	9.41316	10.5454	9.30479	10.3732	11.0928	10.5875	1.17431	2.25684	0.0485773
RB_p_000155409	Rgs9bp	243923	NM_145840.3	9.61328	9.75822	9.94284	11.1679	10.9299	10.7833	1.17169	2.25276	0.0288275
RB_p_000158563	Gpr98	110789	NM_054053.4	9.33638	9.20729	9.51679	10.3877	10.505	10.5976	1.16866	2.24802	0.00458722
RB_p_000158738	Pdp2	382051	NM_001024606.1	10.1266	9.78572	9.86091	11.0293	10.6483	11.147	1.16837	2.24758	0.0171603
RB_p_000150418	Zp3	22788	NM_011776.1	9.47393	9.43983	9.93402	10.4546	10.6404	10.7002	1.16651	2.24469	0.01591
RB_p_000141526	Hmg20b	15353	NM_001163166.1	10.0156	9.59183	9.04029	10.7564	11.0494	10.5487	1.16454	2.24161	0.0379556
RB_p_000153353	Gm4724	100043915	NM_001256480.1	9.29053	9.97473	9.43694	10.3347	10.5942	10.6768	1.15728	2.23036	0.0339822
RB_p_000141694	Tmem164	209497	NM_177592.4	10.0853	10.1198	10.0907	11.247	10.6562	11.3176	1.15634	2.22891	0.04737
RB_p_000151886	Tsga13	116732	NM_054073.2	9.0236	9.33861	9.16295	10.318	9.90271	10.4362	1.15509	2.22698	0.0490011
RB_p_000137177	Olfr446	258292	NM_146295.1	8.5157	9.49408	9.22962	10.3843	10.5794	10.3502	1.15468	2.22636	0.0335971
RB_p_000147859	Zscan10	332221	NM_001033425.3	9.49285	10.1368	9.43463	10.6475	10.7296	10.4576	1.15465	2.22631	0.0321355
RB_p_000156299	Rnf114	81018	NM_030743.5	10.074	9.46738	9.4923	10.6996	10.5859	10.6461	1.15376	2.22493	0.0297619
RB_p_000141096	Col11a1	12814	NM_007729.2	9.21297	9.23255	9.70544	10.3853	10.0695	10.9146	1.15271	2.22331	0.0119629
RB_p_000145177	Pou3f4	18994	NM_008901.1	9.76007	9.48359	8.81574	10.6356	10.6658	10.2295	1.15203	2.22226	0.0176645
RB_p_000139508	Dpy30	66310	NM_001146224.1	10.4133	10.217	10.4388	11.5569	11.085	11.7497	1.14366	2.2094	0.0133201
RB_p_000153004	Gm10510	100038481	NR_033511.1	10.3634	10.0253	10.0777	11.2197	10.9001	11.3074	1.142	2.20687	0.01482
RB_p_000144959	Klrb1	100043861	NM_001099918.1	8.84914	8.28976	10.059	9.82937	9.98093	11.4239	1.13179	2.1913	0.0225355
RB_p_000152002	Pqlc2	212555	NM_145384.2	10.0288	9.96241	9.82514	10.8689	11.0903	11.2387	1.12792	2.18543	0.0208993
RB_p_000150621	3300005D01Rik	78512	NR_045080.1	10.3254	9.47776	9.76671	10.8941	10.4491	10.9026	1.12735	2.18457	0.0338844
RB_p_000162518	Tsc22d1	21807	NM_001177751.1	9.51658	10.1887	8.50294	10.6438	11.0091	10.2768	1.12718	2.18431	0.0476744
RB_p_000131585	Cirbp	12696	NM_007705.2	10.1943	9.87583	9.73997	10.9967	10.8292	11.077	1.12087	2.17479	0.0230153
RB_p_000155631	Cops7b	26895	NM_172974.2	9.10591	9.02514	9.5789	9.82142	10.2257	10.6804	1.11983	2.17322	0.0209622
RB_p_000130542	Uox	22262	NM_009474.5	9.60136	9.15341	9.70889	10.7108	10.3187	10.9808	1.1094	2.15756	0.00162228
RB_p_000151372	Gm8075	666385	XR_168706.1	9.81903	9.8823	10.5608	10.7453	10.9913	11.2226	1.10898	2.15693	0.020214
RB_p_000147787	Sipa1	20469	NM_001164482.1	10.4711	9.67968	9.93271	11.0411	10.5587	11.0834	1.10834	2.15598	0.0354938
RB_p_000154982	Atf7ip	54343	NM_019426.2	8.85418	9.93402	10.0401	10.7848	11.0799	11.0401	1.10604	2.15254	0.0423808
RB_p_000157562	Plxnb2	140570	NM_138749.2	9.00313	9.2154	9.78845	10.1545	10.3187	11.0387	1.10327	2.14841	0.00136757
RB_p_000135356	4921528I07Rik	77049	XM_486266.3	9.37745	9.302	9.6898	10.4799	9.88111	10.7848	1.10244	2.14718	0.033289
RB_p_000134920	Boll	75388	NM_029267.3	9.95209	9.47438	8.64225	10.5754	10.6692	10.0058	1.10105	2.14511	0.0418195
RB_p_000145401	Gm8112	666448	XM_983917.3	10.4443	10.0709	10.9633	11.5452	11.3134	11.618	1.10091	2.1449	0.0299989
RB_p_000135731	Crybb3	12962	NM_001159650.1	10.3254	10.0559	10.1087	11.2093	11.2842	10.9857	1.10065	2.14451	0.0132783
RB_p_000149415	Acyp2	75572	NM_029344.3	9.36304	9.51175	9.77204	10.6104	10.1931	10.6177	1.09866	2.14155	0.0314948
RB_p_000139786	Smarcd2	83796	NM_001130187.1	9.47978	9.58684	9.39732	10.4059	11.4054	10.5778	1.09807	2.14068	0.0387862
RB_p_000152000	Gimap1	16205	NM_175860.2	9.91106	9.94512	9.89801	11.0017	10.9101	11.0017	1.09062	2.12966	0.00175986
RB_p_000149129	Gm10277	791303	XR_141054.2	10.5625	10.1068	10.1281	11.5066	11.2176	11.0293	1.08942	2.12788	0.00418174
RB_p_000142155	Tmem54	66260	NM_133881.1	10.7614	9.92877	9.98093	11.2385	11.0676	10.8746	1.08665	2.1238	0.0493814
RB_p_000143274	Psap	19156	NM_001146121.1	9.71425	9.45784	9.78572	10.7703	10.8009	11.1584	1.08661	2.12374	0.006387
RB_p_000136320	Spag9	70834	NM_027569.2	9.28797	9.02514	9.80054	10.372	9.48806	10.6838	1.08405	2.11998	0.047431
RB_p_000140787	Tmem45a	56277	NM_019631.3	8.54282	7.78354	8.67674	9.62662	9.45761	9.67282	1.0838	2.11962	0.0277452
RB_p_000156705	Pmch	110312	NM_029971.2	9.2647	9.92778	9.35853	10.3423	10.7013	10.442	1.08349	2.11916	0.0107721
RB_p_000157992	Zfp36l1	12192	NM_007564.5	9.26679	8.98616	8.72186	10.0691	10.196	9.7192	1.08292	2.11832	0.0134845
RB_p_000155713	Etfb	110826	NM_026695.2	9.79928	9.61143	9.08363	10.4864	11.0078	10.6936	1.0822	2.11726	0.0476875
RB_p_000152591	Trim41	211007	NM_145377.2	9.82725	10.0695	9.36778	10.6139	11.3064	10.9076	1.0803	2.11448	0.0322978
RB_p_000151752	Zbed3	72114	NM_028106.2	9.54475	10.267	9.62855	10.1127	10.926	10.7083	1.07977	2.1137	0.0395506
RB_p_000150091	Grap	71520	NM_027817.3	9.82301	9.32892	9.35853	10.5791	10.4374	10.1836	1.07888	2.11239	0.0141553
RB_p_000148289	Cacng3	54376	NM_019430.2	9.71253	10.0324	9.53722	10.7899	10.8372	10.5339	1.07737	2.11018	0.00701899
RB_p_000151133	Gatc	384281	NM_029645.3	9.43231	9.62875	10.0072	10.3627	10.7061	11.0235	1.07736	2.11018	0.0017844
RB_p_000129952	Golph3l	229593	NM_146133.3	8.81093	9.43694	8.08097	9.88781	9.9942	9.38778	1.07688	2.10948	0.0475282
RB_p_000135899	Npbwr1	226304	NM_010342.1	9.61532	9.81574	9.57533	10.691	10.4323	10.9309	1.07564	2.10766	0.042134
RB_p_000154643	Ndufb10	68342	NM_026684.2	9.94869	10.1564	9.86091	10.9675	11.024	11.0928	1.07533	2.10721	0.0101702
RB_p_000147686	Serpinb9f	20709	NM_183197.1	9.75804	8.87549	9.32318	10.3967	10.1368	10.516	1.07354	2.1046	0.0346719
RB_p_000137566	LOC100861662	100861662	XM_003945835.1	10.1333	9.72811	9.68631	10.8015	10.5942	10.843	1.07342	2.10442	0.0241095
RB_p_000162065	Cd52	23833	NM_013706.2	9.22427	9.26183	9.79008	10.3334	9.80521	10.6871	1.07157	2.10172	0.0356965
RB_p_000161559	F8	14069	NM_001161373.1	8.75303	9.34553	9.21297	10.281	10.5566	10.2842	1.07128	2.10129	0.0111269
RB_p_000148226	Clec4a2	26888	NM_011999.4	9.43463	10.1778	9.44363	10.5109	11.0547	10.3596	1.06729	2.0955	0.00404565
RB_p_000153228	Fam38b	667742	NM_001039485.4	9.41996	9.16547	9.16295	10.2327	10.1875	10.2611	1.06722	2.09539	0.00753066
RB_p_000163328	Surf6	20935	NM_009298.3	10.4223	10.1267	10.1994	11.2654	10.8782	11.5569	1.06595	2.09356	0.034829
RB_p_000149101	Cdc42bpg	240505	NM_001033342.1	9.43902	8.57154	9.17409	10.2707	9.72129	10.2367	1.06259	2.08867	0.00863406
RB_p_000139914	Cep250	16328	NM_008383.3	8.85418	9.39208	9.62083	10.4526	10.4083	10.5238	1.06051	2.08566	0.0321392
RB_p_000131374	Rps16	20055	NM_013647.2	9.58434	9.85867	8.77917	10.6428	10.9739	10.5561	1.05842	2.08265	0.0293282
RB_p_000133247	Slc41a1	98396	NM_173865.3	8.04379	8.97776	9.6898	9.70937	10.0324	10.5728	1.05459	2.07713	0.0369441
RB_p_000159224	4930404N11Rik	432479	NM_001014836.3	10.0505	9.68397	10.0231	11.0775	11.0873	10.9728	1.05435	2.07678	0.0151169
RB_p_000152149	2310020H05Rik	69603	NR_045495.1	10.7685	9.93238	9.85444	11.3033	10.9819	10.4813	1.04951	2.06982	0.0432386
RB_p_000158130	Add3	27360	NM_013758.3	9.68143	9.69639	9.65324	10.8354	10.3284	10.7274	1.04601	2.06482	0.0277848
RB_p_000139472	Cltb	74325	NM_028870.3	10.3538	9.65304	9.64085	11.0017	10.316	10.6985	1.04547	2.06404	0.0276735
RB_p_000142908	Dusp26	66959	NM_025869.3	9.27561	9.03281	9.24977	10.2936	10.1583	10.5746	1.04383	2.06169	0.00599047
RB_p_000149510	Usp36	72344	NM_001033528.1	9.8343	9.38154	8.56753	10.425	10.5715	9.75322	1.04344	2.06114	0.0382183
RB_p_000149137	Wnt5b	22419	NM_001271758.1	9.97027	10.1257	10.3138	10.5914	11.1687	11.2736	1.04304	2.06057	0.0210713
RB_p_000148593	Gm4604	100043718	XM_001480721.4	10.6005	10.0935	10.2383	11.2735	10.9143	11.4974	1.03513	2.0493	0.0348732
RB_p_000155881	4930471M23Rik	74919	NM_175675.3	9.51658	9.51854	9.88434	10.0691	10.5518	10.8397	1.03327	2.04666	0.0295696
RB_p_000137479	Olfr1447	258698	NM_146703.1	8.96386	9.29743	8.84932	10.0851	9.87156	9.99624	1.03238	2.04539	0.0367428
RB_p_000146027	Gm10742	100038486	XR_106324.2	9.52835	9.94154	9.77204	10.2693	10.8041	11.1769	1.03209	2.04499	0.0390073
RB_p_000152759	Wdr95	381693	NM_029440.3	9.76892	9.53311	10.1428	10.5704	10.8009	10.9526	1.03194	2.04477	0.0248144
RB_p_000131850	Oas1a	246730	NM_145211.2	9.03495	9.37214	9.85625	9.77424	10.4022	10.6304	1.03004	2.04209	0.0114892
RB_p_000139018	Trpm7	58800	NM_001164325.1	9.77616	10.0154	9.65324	10.4591	10.8034	11.0212	1.02725	2.03814	0.0471107
RB_p_000132863	Evpl	14027	NM_025276.3	10.2436	9.79189	10.0777	11.101	10.5087	11.2282	1.02332	2.03259	0.0192142
RB_p_000129854	C86187	97402	NR_015609.1	9.69445	9.54432	9.44363	10.286	10.746	10.5627	1.01835	2.0256	0.0366274
RB_p_000157317	Hspe1	15528	NM_008303.4	10.3117	10.0619	10.0777	11.0959	10.9898	11.3189	1.0182	2.0254	0.0182743
RB_p_000133181	Col6a2	12834	NM_146007.2	9.89212	10.0129	9.56245	10.9091	11.3773	10.5913	1.01694	2.02362	0.00988716
RB_p_000155271	AI414108	102623	NR_027907.1	9.47978	9.85366	9.28976	10.5238	10.3796	10.4965	1.01669	2.02326	0.0458201
RB_p_000137542	LOC100042649	100042649	XM_001478180.2	9.59929	8.47843	9.36121	10.3771	9.88485	10.5676	1.01588	2.02213	0.0258761
RB_p_000137113	Gm6673	626390	XM_003945670.1	8.7041	9.07533	8.674	9.6736	10.0129	9.7173	1.0132	2.01838	0.00101137
RB_p_000145402	Gm8158	666548	XM_984537.3	10.6588	10.2893	9.90739	11.5081	11.3022	10.5892	1.01298	2.01807	0.0124692
RB_p_000144358	Gm8273	666752	XR_142449.2	10.7229	9.95436	10.1785	11.2951	10.6947	11.1893	1.01075	2.01496	0.0261459
RB_p_000133000	Gm6904	628693	NM_001164329.1	9.97792	9.85867	8.91754	10.9607	10.8656	10.1799	1.00698	2.00969	0.00673719
RB_p_000135579	1700065O20Rik	76609	NR_045386.1	9.73452	10.0205	10.0114	11.26	11.018	10.7772	1.00659	2.00915	0.0395698
RB_p_000129172	Gm6213	621335	NR_044988.1	10.5656	9.79568	10.0474	11.4636	11.0536	10.7099	1.0062	2.00861	0.0323247
RB_p_000154957	Ccdc157	216516	NM_177616.3	9.04227	9.88111	9.54088	9.85815	10.5454	10.5676	1.00451	2.00626	0.0154538
