# Supplementary material for: Identification of the lncRNA, AK156230, as a novel regulator of cellular senescence in mouse embryonic fibroblasts
Source: Oncotarget. 2016 Jun 19;7(33):52673–84. doi: 10.18632/oncotarget.10170 (PMC5288140; doi:10.18632/oncotarget.10170)
Supplement: Supplementary file 5 [file oncotarget-07-52673-s005.xls]

## Sheet: S vs Y(down) mRNA
Probe ID	Gene Name	Gene ID	Transcription name	Y-1	Y-2	Y-3	S-1	S-2	S-3	log2(Fold change)	Fold change	P-value
RB_p_000141098	Vps13a	271564	NM_173028.4	9.93942	10.7704	10.5668	7.52704	8.77259	9.48314	-1.7942	3.46824	0.0429974
RB_p_000156328	Stx6	58244	NM_021433.3	9.06669	10.2189	10.1635	8.22239	8.55075	8.65105	-1.61276	3.05837	0.0336936
RB_p_000149252	Mkrn3	22652	NM_011746.2	9.89212	10.5603	9.59681	8.3149	9.57196	8.15454	-1.57722	2.98395	0.0173169
RB_p_000152918	5730559C18Rik	67313	NM_028872.3	10.1299	10.8875	10.2368	8.64024	9.32543	8.70083	-1.53599	2.89987	0.000192009
RB_p_000136887	Adam23	23792	NM_001177600.1	9.66829	10.2365	9.62855	7.96771	9.29232	8.14494	-1.52335	2.87458	0.025675
RB_p_000134713	Pik3cb	74769	NM_029094.3	10.1024	10.6659	10.01	8.537	9.8364	8.60815	-1.49426	2.8172	0.0296943
RB_p_000134810	Cnnm3	94218	NM_001039551.1	10.2954	10.6376	10.6064	9.01619	9.13898	9.47043	-1.46742	2.76527	0.00647164
RB_p_000146143	Gm13229	195576	XM_993821.1	11.8188	11.6485	10.8413	10.1976	10.4657	9.73847	-1.45088	2.73375	0.0149652
RB_p_000138083	Mir1950	100316775	NR_035473.1	10.3554	9.96707	10.1386	9.13243	8.70736	8.70544	-1.4312	2.6967	0.00245634
RB_p_000149861	Ifnk	387510	NM_199157.2	9.6867	10.5071	10.1296	8.33266	8.76634	8.70083	-1.42874	2.69212	0.00611398
RB_p_000146471	Vmn1r122	435951	NM_001166714.1	10.2876	10.9671	10.499	9.09949	9.49052	9.08037	-1.39947	2.63804	0.00416324
RB_p_000153140	Pak4	70584	NM_027470.3	9.64526	9.8481	9.15931	7.99247	8.8095	8.24898	-1.39628	2.63221	0.0345448
RB_p_000147495	Dnmt3b	13436	NM_001003961.4	9.66829	10.5511	10.8817	8.87139	9.16295	9.7192	-1.38812	2.61737	0.0230118
RB_p_000137946	Mir669m-2	100316834	NR_035475.1	9.45761	10.0205	9.72357	8.05709	9.01495	8.34306	-1.3805	2.60359	0.0101976
RB_p_000137919	Mir466f-2	100124445	NR_030567.1	9.76892	10.1557	10.0259	7.88874	9.26183	8.65583	-1.37008	2.58485	0.0399733
RB_p_000147870	Hlcs	110948	NM_139145.4	10.3045	11.0584	10.7948	9.43625	9.39922	9.55117	-1.35853	2.56423	0.0314648
RB_p_000138153	Mir669a-1	735256	NR_035408.1	9.83798	9.88451	9.81521	7.54389	8.5747	8.48113	-1.35685	2.56126	0.0366573
RB_p_000162839	LOC101056189	101056189	XR_168690.1	9.92663	10.1279	10.4077	8.72641	8.79514	9.48762	-1.33278	2.51888	0.0109872
RB_p_000161387	LOC100862494	100862494	XR_141979.1	9.94137	10.5523	10.228	8.65583	9.61532	8.92547	-1.30254	2.46664	0.0101224
RB_p_000138167	Mir376c	723856	NR_030270.1	9.52422	10.3038	10.1001	8.80036	8.99687	8.54432	-1.29972	2.46181	0.0399891
RB_p_000144681	Gm12569	622699	XM_910045.4	9.51417	10.1631	9.90739	8.59079	9.31691	8.61266	-1.29473	2.45331	0.0178827
RB_p_000140426	Cbx5	12419	NM_007626.3	10.0388	10.6669	10.6144	9.32305	9.33141	9.47043	-1.28299	2.43343	0.0283403
RB_p_000155568	Zfp275	27081	NM_031494.2	10.2109	10.6818	9.80861	8.92909	10.0228	8.77588	-1.28185	2.4315	0.031765
RB_p_000163690	Olfr913	258225	NM_001011523.2	11.2489	10.6808	9.86091	10.0386	9.40443	9.25909	-1.27642	2.42236	0.0408421
RB_p_000138016	Mir1264	100526460	NR_037205.1	9.66829	10.0523	9.95605	8.69	8.96418	8.10212	-1.26606	2.40503	0.041662
RB_p_000142889	Mical2	320878	NM_001193305.1	9.85565	10.471	10.4796	9.1752	9.24582	9.20606	-1.26493	2.40316	0.0307193
RB_p_000145717	Olfr716	258597	NM_146604.1	10.1777	10.584	10.6632	9.27068	9.48806	9.32017	-1.26385	2.40136	0.0125679
RB_p_000128723	Foxg1	15228	NM_008241.2	9.73847	10.1756	10.1442	8.8862	8.84932	9.09628	-1.25803	2.39169	0.0159625
RB_p_000145858	Mak	17152	NM_001145803.1	10.602	11.2106	11.0498	9.78027	9.79568	9.91439	-1.25409	2.38517	0.0224573
RB_p_000131355	Gtf3c4	269252	NM_001166033.1	10.5773	10.7566	9.9776	9.34158	10.1139	9.31112	-1.23574	2.35503	0.0484532
RB_p_000159291	Psca	72373	NM_028216.2	10.0973	10.0665	9.71425	8.77972	9.32543	8.8364	-1.23014	2.34589	0.0301452
RB_p_000138109	Mir669p-2	100526538	NR_037262.1	9.30809	9.75822	9.73997	8.27561	8.51439	8.56182	-1.22558	2.3385	0.00292874
RB_p_000141525	LOC101056447	101056447	XM_003945903.1	10.2189	10.8746	10.5691	8.75785	9.91306	9.35853	-1.21059	2.31432	0.0138846
RB_p_000133351	A930003A15Rik	68162	NR_027896.1	10.5117	10.9473	10.0709	9.30175	10.4199	9.11634	-1.20995	2.31329	0.0458729
RB_p_000138362	Olfr23	18321	NM_010970.1	9.33465	9.96915	10.44	8.11374	8.76081	9.81316	-1.20833	2.31071	0.0350681
RB_p_000131615	2310005E17Rik	70090	NR_045498.1	10.1007	10.7686	10.7876	9.46296	9.5747	9.79134	-1.19395	2.28778	0.0285547
RB_p_000160392	Lpar1	14745	NM_172989.1	9.62154	10.4401	10.4681	9.1175	9.24925	9.4344	-1.19082	2.28282	0.0484159
RB_p_000137173	Ascl5	226439	NM_001270609.1	10.2387	11.2035	10.8435	9.65483	10.407	9.62976	-1.18865	2.27939	0.0428553
RB_p_000145463	Taf4a	228980	NM_001081092.1	9.60527	10.2492	10.4426	8.21513	9.06982	9.76377	-1.17942	2.26486	0.0359202
RB_p_000156522	Prom1	19126	NM_001163585.1	10.2517	10.5162	10.8178	9.27068	9.3443	9.768	-1.17195	2.25316	0.00272269
RB_p_000160573	Ezh1	14055	NM_007970.2	8.756	10.2284	9.62266	7.48739	9.34158	8.45213	-1.17054	2.25095	0.0104928
RB_p_000162553	Elavl1	15568	NM_010485.3	9.46534	10.1771	9.34627	8.30834	9.53311	8.23069	-1.157	2.22993	0.0274632
RB_p_000134238	Fam228b	207921	NM_175431.4	9.11721	9.72811	9.44363	8.01309	8.99687	8.30277	-1.14087	2.20514	0.0169545
RB_p_000154376	Rnf126	70294	NR_027505.2	9.96113	10.2996	9.989	8.84862	8.6898	8.92547	-1.14038	2.20439	0.0185889
RB_p_000162855	Pxt1	69307	NM_153390.1	9.93402	10.1967	9.74446	8.807	9.09745	8.70083	-1.12702	2.18407	0.000505412
RB_p_000142557	Aff2	14266	NM_008032.3	10.3902	10.4847	10.0156	9.26783	9.67537	9.11634	-1.12234	2.177	0.0095827
RB_p_000137915	Mir3966	100628616	NR_039547.1	10.1507	10.6387	9.96851	8.28874	9.078	9.03434	-1.11639	2.16804	0.0336307
RB_p_000149301	Anp32b	67628	NM_130889.2	10.8463	10.1802	10.8217	9.78609	9.13898	9.7064	-1.11533	2.16645	0.000429595
RB_p_000163884	Mir135a-2	723955	NR_029812.1	9.89701	10.4368	10.4875	8.7634	9.68221	9.32293	-1.1139	2.1643	0.0163641
RB_p_000132211	Ucn3	83428	NM_031250.5	10.9325	11.5016	10.5898	9.6026	10.1012	9.82177	-1.11069	2.15948	0.0281972
RB_p_000156129	Xpo1	103573	NM_134014.3	9.88519	10.4401	9.71234	8.77972	9.82655	8.48695	-1.10547	2.15169	0.0345086
RB_p_000149273	BC048403	270802	NM_173022.2	9.51241	10.2881	10.215	8.91621	9.10998	9.2913	-1.10502	2.15102	0.0333298
RB_p_000147473	Gpr18	110168	NM_182806.1	9.5883	9.89515	9.8933	8.7908	8.77954	9.01123	-1.1025	2.14727	0.0102644
RB_p_000129815	Tspan2	70747	NM_001243132.1	9.93024	10.4115	10.0231	8.82284	9.53311	8.92547	-1.09767	2.14008	0.00524979
RB_p_000147639	Olfr750	404319	NM_207558.2	9.95209	10.4293	10.3461	8.97505	9.24925	9.74838	-1.0969	2.13894	0.0328386
RB_p_000137709	Olfr1458	667271	XM_003086116.1	9.8136	10.3936	9.41727	8.43092	9.33911	8.71768	-1.09593	2.1375	0.0337921
RB_p_000162316	A030007N12Rik	109237	XR_168739.1	9.84671	9.75173	9.20212	8.65583	8.91123	8.2081	-1.0959	2.13747	0.00995965
RB_p_000150871	6430590A10Rik	100043277	XM_003945466.1	10.0134	10.904	10.2255	9.08717	9.54604	9.13043	-1.09505	2.1362	0.0122089
RB_p_000134065	Slc25a42	73095	NM_001007570.2	9.99058	10.4205	9.61348	8.8399	9.39041	8.90254	-1.08803	2.12584	0.0180234
RB_p_000145086	Plch1	269437	NM_001177732.1	10.5773	10.8007	10.3651	9.54196	9.49052	9.41551	-1.08681	2.12403	0.009663
RB_p_000150295	Gm2135	100039280	XM_001472694.4	9.67968	9.42906	9.99372	8.49985	8.59536	9.32942	-1.08431	2.12037	0.0276919
RB_p_000137955	LOC101055831	101055831	XM_003945477.1	10.7417	10.2322	10.651	9.49297	9.62915	9.56774	-1.08326	2.11881	0.0370151
RB_p_000134733	Guf1	231279	NM_172711.2	9.74819	9.76469	9.55821	8.66691	9.19558	8.46034	-1.08128	2.11591	0.0340682
RB_p_000146487	Vmn1r123	384695	NM_001166707.1	9.92333	10.8468	9.97426	8.49985	9.24925	8.89616	-1.07809	2.11124	0.0122521
RB_p_000139219	Trim37	68729	NM_197987.1	10.1876	10.601	9.73019	9.11316	9.80323	8.12556	-1.07446	2.10594	0.0392735
RB_p_000135376	Ctag2	70062	NM_027302.2	9.16825	9.73302	9.94853	8.22239	9.11721	8.66138	-1.07163	2.10181	0.0392202
RB_p_000146399	Gm5414	406223	NM_001003670.1	8.99467	9.7064	10.1455	7.78645	8.63622	9.58225	-1.07018	2.09969	0.0402766
RB_p_000147687	Arhgap10	78514	NM_030113.2	10.2566	10.8583	11.0619	9.6026	9.7899	9.86074	-1.06843	2.09715	0.0274193
RB_p_000152455	Scgb2b26	110187	NM_178308.2	9.38178	9.87975	9.50999	8.44639	9.12369	8.30277	-1.0636	2.09014	0.0179297
RB_p_000134715	Chd1l	68058	NM_026539.2	10.1317	10.0665	9.55117	9.00562	9.31691	8.77259	-1.06091	2.08625	0.0181797
RB_p_000144553	Olfr669	259045	NM_147043.1	9.64346	10.1922	9.92613	8.48806	8.86625	9.31465	-1.05988	2.08476	0.0409971
RB_p_000145821	Olfr1249	257984	NM_001011796.2	10.3004	10.93	9.47122	9.24317	10.0274	8.85867	-1.05718	2.08086	0.0223302
RB_p_000145065	LOC101056305	101056305	XM_003945998.1	10.1858	11.2774	10.7687	9.48045	10.0665	9.71329	-1.05544	2.07836	0.0220238
RB_p_000138285	LOC101055951	101055951	XM_003945845.1	11.02	10.8204	10.7363	9.57953	9.76506	10.1007	-1.05539	2.07828	0.0461637
RB_p_000132727	Trp63	22061	NM_001127262.1	9.76321	10.0861	9.88264	8.7908	9.49052	8.82796	-1.05468	2.07726	0.0251487
RB_p_000133874	Ttc19	72795	NM_029704.2	10.0273	10.5611	10.492	9.43312	9.51898	9.44455	-1.04741	2.06682	0.0270537
RB_p_000151681	Kcnk13	217826	NM_001164427.1	9.88891	10.3697	10.3923	9.09334	9.67537	9.32293	-1.04679	2.06593	0.0168088
RB_p_000146124	Gm5481	433003	XM_484529.6	10.6955	10.9008	10.3461	9.65065	10.281	9.44156	-1.04487	2.06317	0.0206663
RB_p_000147810	Cdk3-ps	69681	NR_004853.1	9.85036	10.2704	10.2423	9.17006	9.19913	9.44961	-1.04319	2.06078	0.0182661
RB_p_000144665	Olfr1197	433449	NM_001005225.1	9.7521	10.2599	9.76671	8.73132	8.62368	8.76782	-1.03539	2.04967	0.0281459
RB_p_000139347	Rps6ka6	67071	NM_025949.2	10.1127	10.525	10.6371	9.35278	9.49274	9.66839	-1.03223	2.04519	0.00789239
RB_p_000138472	Olfr694	258444	NM_146452.2	9.0064	9.69058	9.83307	8.04135	8.6598	9.12067	-1.03078	2.04313	0.0113601
RB_p_000136861	Klk1b27	16619	NM_020268.3	10.144	10.4691	10.2311	8.94317	9.47776	9.20606	-1.02502	2.03499	0.00364684
RB_p_000159197	Fam221a	231946	NM_172727.3	9.96851	10.601	10.7409	9.1846	9.5768	9.61082	-1.02425	2.0339	0.0107586
RB_p_000143196	Gm10572	100038647	XR_142094.1	9.14607	9.69986	9.83148	8.25765	8.67674	9.36948	-1.02312	2.03231	0.0427804
RB_p_000156426	Gm10634	100039674	XM_001473239.2	9.99875	10.6871	10.5898	9.39565	9.98093	9.56774	-1.02206	2.03082	0.0253123
RB_p_000138128	Mir297b	735281	NR_030474.1	9.48762	10.1184	9.81982	8.80036	9.22534	8.43602	-1.01946	2.02717	0.041055
RB_p_000144381	Lhfpl3	269629	NM_029990.1	10.1266	10.3169	10.0536	9.10881	9.69136	9.04955	-1.01775	2.02475	0.0205566
RB_p_000159071	Ciita	12265	NM_007575.3	10.2616	10.5619	10.6827	9.73847	9.40916	9.54432	-1.0176	2.02455	0.0456193
RB_p_000129027	Ddx3x	13205	NM_010028.3	10.5277	10.5735	10.3747	9.51087	9.39351	9.86436	-1.01687	2.02353	0.0464681
RB_p_000148094	LOC101056127	101056127	XR_168560.1	9.61123	10.4796	9.90739	8.8933	9.67066	8.72679	-1.01409	2.01963	0.0237194
RB_p_000138718	Awat1	245533	NM_001081136.1	10.3568	11.0041	10.7296	9.39993	10.0619	9.7173	-1.01233	2.01716	0.000483257
RB_p_000130643	Gm17359	100233207	NM_001142953.1	9.98853	10.7314	10.6818	8.57827	10.0177	9.67066	-1.01117	2.01554	0.0353242
RB_p_000138078	Mir467e	100124448	NR_030645.1	8.70659	9.04652	9.18101	7.89482	8.49807	8.03709	-1.00943	2.01311	0.0400576
