# Supplementary material for: Identification of the lncRNA, AK156230, as a novel regulator of cellular senescence in mouse embryonic fibroblasts
Source: Oncotarget. 2016 Jun 19;7(33):52673–84. doi: 10.18632/oncotarget.10170 (PMC5288140; doi:10.18632/oncotarget.10170)
Supplement: Supplementary file 6 [file oncotarget-07-52673-s006.xls]

## Sheet: siAK156230 vs siNC
ProbeSetID	siAK156230	230.call	siNC	NC.call	Ratio	Ratio.call	GeneChip Array	Species Scientific Name	Annotation Date	Sequence Type	Sequence Source	Transcript ID(Array Design)	Target Description	Representative Public ID	Archival UniGene Cluster	UniGene ID	Genome Version	Alignments	Gene Title	Gene Symbol	Chromosomal Location	Unigene Cluster Type	Ensembl	Entrez Gene	SwissProt	EC	OMIM	RefSeq Protein ID	RefSeq Transcript ID	FlyBase	AGI	WormBase	MGI Name	RGD Name	SGD accession number	Gene Ontology Biological Process	Gene Ontology Cellular Component	Gene Ontology Molecular Function	Pathway	InterPro	Trans Membrane	QTL	Annotation Description	Annotation Transcript Cluster	Transcript Assignments	Annotation Notes
1448752_at	2109.37	P	30.66	P	68.7988	P	Mouse Genome 430 2.0 Array	Mus musculus	6-Oct-14	Consensus sequence	GenBank	Mm.1186.1	"gb:NM_009801.2 /DB_XREF=gi:19745180 /GEN=Car2 /FEA=FLmRNA /CNT=313 /TID=Mm.1186.1 /TIER=FL+Stack /STK=42 /UG=Mm.1186 /LL=12349 /DEF=Mus musculus carbonic anhydrase 2 (Car2), mRNA. /PROD=carbonic anhydrase 2 /FL=gb:NM_009801.2 gb:K00811.1"	NM_009801	Mm.1186	Mm.1186 /// Mm.404811	December 2011 (Mouse Genome Sequencing Consortium and NCBI 38)	chr3:14886324-14900770 (+) // 93.36 // qA1	carbonic anhydrase 2	Car2	chr3 A1|3 3.23 cM	est /// full length	ENSMUSG00000027562	12349	P00920	EC:4.2.1.1	---	NP_033931 /// XP_006530113	NM_009801 /// XM_006530050	---	---	---	88269	---	---	"0001822 // kidney development // inferred from electronic annotation /// 0002009 // morphogenesis of an epithelium // inferred from mutant phenotype /// 0006730 // one-carbon metabolic process // inferred from electronic annotation /// 0006885 // regulation of pH // inferred by curator /// 0006950 // response to stress // inferred from electronic annotation /// 0009268 // response to pH // infer…	0005615 // extracellular space // not recorded /// 0005737 // cytoplasm // not recorded /// 0005829 // cytosol // inferred from direct assay /// 0005886 // plasma membrane // not recorded /// 0005902 // microvillus // not recorded /// 0016020 // membrane // inferred from electronic annotation /// 0016323 // basolateral plasma membrane // not recorded /// 0030424 // axon // not recorded /// 004320…	0004089 // carbonate dehydratase activity // inferred from direct assay /// 0004089 // carbonate dehydratase activity // inferred from mutant phenotype /// 0004089 // carbonate dehydratase activity // not recorded /// 0005515 // protein binding // inferred from electronic annotation /// 0008270 // zinc ion binding // not recorded /// 0016829 // lyase activity // inferred from electronic annotatio…	---	IPR001148 // Alpha carbonic anhydrase // 2.7E-125	---	---	This probe set was annotated using the Matching Probes based pipeline to a Entrez Gene identifier using 6 transcripts. // false // Matching Probes // A	"BC055291(11),ENSMUST00000029078(11),K00811(11),NM_009801(11),uc008oqt.2,XM_006530050(11)"	"BC055291 // Mus musculus carbonic anhydrase 2, mRNA (cDNA clone MGC:62540 IMAGE:6479187), complete cds. // gb // 11 // --- /// ENSMUST00000029078 // ensembl:known chromosome:GRCm38:3:14886426:14900769:1 gene:ENSMUSG00000027562 gene_biotype:protein_coding transcript_biotype:protein_coding // ensembl // 11 // --- /// K00811 // Mouse carbonic anhydrase isozyme II mRNA, complete cds. // gb // 11 // …	---
1422860_at	179.74	P	3.97	A	45.2746	P	Mouse Genome 430 2.0 Array	Mus musculus	6-Oct-14	Consensus sequence	GenBank	Mm.64201.1	"gb:NM_024435.1 /DB_XREF=gi:13277357 /GEN=5033428E16Rik /FEA=FLmRNA /CNT=25 /TID=Mm.64201.1 /TIER=FL+Stack /STK=9 /UG=Mm.64201 /LL=67405 /DEF=Mus musculus RIKEN cDNA 5033428E16 gene (5033428E16Rik), mRNA. /PROD=RIKEN cDNA 5033428E16 /FL=gb:NM_024435.1 gb:AF304160.1"	NM_024435	Mm.64201	Mm.64201	December 2011 (Mouse Genome Sequencing Consortium and NCBI 38)	chr10:102481752-102490435 (-) // 99.83 // qD1	neurotensin	Nts	chr10 D1|10	full length	ENSMUSG00000019890	67405	Q9D3P9	---	---	NP_077755 /// XP_006514055	NM_024435 /// XM_006513992	---	---	---	1328351	---	---	0050880 // regulation of blood vessel size // inferred from electronic annotation	0005576 // extracellular region // inferred from electronic annotation /// 0030133 // transport vesicle // inferred from electronic annotation /// 0031410 // cytoplasmic vesicle // inferred from electronic annotation	0005184 // neuropeptide hormone activity // traceable author statement /// 0005515 // protein binding // inferred from electronic annotation	---	IPR008055 // Neurotensin/neuromedin N // 1.2E-118	---	---	This probe set was annotated using the Matching Probes based pipeline to a Entrez Gene identifier using 6 transcripts. // false // Matching Probes // A	"AF304160(10),BC043024(11),ENSMUST00000020040(11),NM_024435(11),uc007gye.1,XM_006513992(11)"	"AF304160 // Mus musculus neurotensin/neuromedin N mRNA, complete cds. // gb // 10 // --- /// BC043024 // Mus musculus neurotensin, mRNA (cDNA clone MGC:57895 IMAGE:5691298), complete cds. // gb // 11 // --- /// ENSMUST00000020040 // ensembl:known chromosome:GRCm38:10:102481760:102490418:-1 gene:ENSMUSG00000019890 gene_biotype:protein_coding transcript_biotype:protein_coding // ensembl // 11 // -…	GENSCAN00000032553 // ensembl // 6 // Cross Hyb Matching Probes
1449434_at	2350.9	P	72	P	32.6514	P	Mouse Genome 430 2.0 Array	Mus musculus	6-Oct-14	Consensus sequence	GenBank	Mm.300.1	"gb:AK003671.1 /DB_XREF=gi:12834480 /GEN=Car3 /FEA=FLmRNA /CNT=422 /TID=Mm.300.1 /TIER=Stack /STK=91 /UG=Mm.300 /LL=12350 /UG_TITLE=carbonic anhydrase 3 /DEF=Mus musculus 18 days embryo whole body cDNA, RIKEN full-length enriched library, clone:1110013P06:carbonic anhydrase 3, full insert sequence. /FL=gb:BC011129.1 gb:NM_007606.1 gb:M27796.1"	NM_007606	Mm.300	Mm.300	December 2011 (Mouse Genome Sequencing Consortium and NCBI 38)	chr3:14863519-14872536 (+) // 92.0 // qA1	carbonic anhydrase 3	Car3	chr3 A2|3 3.22 cM	full length	ENSMUSG00000027559	12350	P16015	EC:4.2.1.1	---	NP_031632	NM_007606	---	---	---	88270	---	---	0006730 // one-carbon metabolic process // inferred from electronic annotation /// 0006979 // response to oxidative stress // not recorded /// 0045471 // response to ethanol // inferred from electronic annotation	0005737 // cytoplasm // inferred from electronic annotation /// 0005829 // cytosol // not recorded	0004089 // carbonate dehydratase activity // inferred from electronic annotation /// 0008270 // zinc ion binding // inferred from electronic annotation /// 0016151 // nickel cation binding // inferred from direct assay /// 0016829 // lyase activity // inferred from electronic annotation /// 0046872 // metal ion binding // inferred from electronic annotation	---	IPR001148 // Alpha carbonic anhydrase // 1.7E-121	---	---	This probe set was annotated using the Genome Target Overlap based pipeline to a Entrez Gene identifier using 4 transcripts. // false // Genome Target Overlap // B	"BC011129,ENSMUST00000029076,NM_007606,uc008oqs.1"	"BC011129 // Mus musculus carbonic anhydrase 3, mRNA (cDNA clone MGC:18583 IMAGE:4195712), complete cds. // gb // --- // chr3:14863537-14872371(+) /// ENSMUST00000029076 // ensembl:known chromosome:GRCm38:3:14863538:14872351:1 gene:ENSMUSG00000027559 gene_biotype:protein_coding transcript_biotype:protein_coding // ensembl // --- // chr3:14863537-14872351(+) /// NM_007606 // Mus musculus carbonic …	---
1460256_at	894.46	P	32.75	M	27.3118	P	Mouse Genome 430 2.0 Array	Mus musculus	6-Oct-14	Consensus sequence	GenBank	Mm.300.1	"gb:NM_007606.1 /DB_XREF=gi:6671675 /GEN=Car3 /FEA=FLmRNA /CNT=422 /TID=Mm.300.1 /TIER=FL+Stack /STK=10 /UG=Mm.300 /LL=12350 /DEF=Mus musculus carbonic anhydrase 3 (Car3), mRNA. /PROD=carbonic anhydrase 3 /FL=gb:BC011129.1 gb:NM_007606.1 gb:M27796.1"	NM_007606	Mm.300	Mm.300	December 2011 (Mouse Genome Sequencing Consortium and NCBI 38)	chr3:14863519-14872536 (+) // 92.0 // qA1	carbonic anhydrase 3	Car3	chr3 A2|3 3.22 cM	full length	ENSMUSG00000027559	12350	P16015	EC:4.2.1.1	---	NP_031632	NM_007606	---	---	---	88270	---	---	0006730 // one-carbon metabolic process // inferred from electronic annotation /// 0006979 // response to oxidative stress // not recorded /// 0045471 // response to ethanol // inferred from electronic annotation	0005737 // cytoplasm // inferred from electronic annotation /// 0005829 // cytosol // not recorded	0004089 // carbonate dehydratase activity // inferred from electronic annotation /// 0008270 // zinc ion binding // inferred from electronic annotation /// 0016151 // nickel cation binding // inferred from direct assay /// 0016829 // lyase activity // inferred from electronic annotation /// 0046872 // metal ion binding // inferred from electronic annotation	---	IPR001148 // Alpha carbonic anhydrase // 1.7E-121	---	---	This probe set was annotated using the Matching Probes based pipeline to a Entrez Gene identifier using 5 transcripts. // false // Matching Probes // A	"BC011129(11),ENSMUST00000029076(10),M27796(10),NM_007606(10),uc008oqs.1"	"BC011129 // Mus musculus carbonic anhydrase 3, mRNA (cDNA clone MGC:18583 IMAGE:4195712), complete cds. // gb // 11 // --- /// ENSMUST00000029076 // ensembl:known chromosome:GRCm38:3:14863538:14872351:1 gene:ENSMUSG00000027559 gene_biotype:protein_coding transcript_biotype:protein_coding // ensembl // 10 // --- /// M27796 // Mouse carbonic anhydrase III (CAIII) mRNA, complete cds. // gb // 10 //…	GENSCAN00000003846 // ensembl // 5 // Cross Hyb Matching Probes
1449959_x_at	3589.04	P	217.11	P	16.531	P	Mouse Genome 430 2.0 Array	Mus musculus	6-Oct-14	Consensus sequence	GenBank	Mm.23784.1	"gb:NM_026335.1 /DB_XREF=gi:13385837 /GEN=Sprrl9 /FEA=FLmRNA /CNT=7 /TID=Mm.23784.1 /TIER=FL /STK=3 /UG=Mm.23784 /LL=67718 /DEF=Mus musculus small proline rich-like 9 (Sprrl9), mRNA. /PROD=small proline rich-like 9 /FL=gb:NM_026335.1"	NM_026335	Mm.23784	Mm.23784	December 2011 (Mouse Genome Sequencing Consortium and NCBI 38)	chr3:92763214-92765065 (-) // 79.13 // qF1	late cornified envelope 1H	Lce1h	chr3 F1|3	full length	ENSMUSG00000049593	67718	Q9D6R3 /// Q9D7A2	---	---	NP_080611	NM_026335	---	---	---	---	---	---	0008544 // epidermis development // inferred from electronic annotation	---	---	---	---	---	---	This probe set was annotated using the Matching Probes based pipeline to a Entrez Gene identifier using 3 transcripts. // false // Matching Probes // A	"ENSMUST00000051521(11),NM_026335(11),uc008qeq.1"	"ENSMUST00000051521 // ensembl:known chromosome:GRCm38:3:92763215:92765065:-1 gene:ENSMUSG00000049593 gene_biotype:protein_coding transcript_biotype:protein_coding // ensembl // 11 // --- /// NM_026335 // Mus musculus late cornified envelope 1H (Lce1h), mRNA. // refseq // 11 // --- /// uc008qeq.1 // --- // ucsc_genes // 11 // ---"	OTTMUST00000091553 // vega // 1 // Cross Hyb Matching Probes /// OTTMUST00000094550 // vega // 2 // Cross Hyb Matching Probes /// OTTMUST00000118418 // vega // 1 // Cross Hyb Matching Probes /// uc029swn.1 // ucsc_genes // 1 // Cross Hyb Matching Probes /// uc008qep.1 // ucsc_genes // 2 // Cross Hyb Matching Probes /// uc033hwd.1 // ucsc_genes // 1 // Cross Hyb Matching Probes /// NM_025413 // re…
1422303_a_at	227.44	P	16.87	A	13.4819	P	Mouse Genome 430 2.0 Array	Mus musculus	6-Oct-14	Consensus sequence	GenBank	Mm.3180.2	"gb:AF229434.1 /DB_XREF=gi:7381615 /GEN=Tnfrsf18 /FEA=FLmRNA /CNT=2 /TID=Mm.3180.2 /TIER=FL /STK=1 /UG=Mm.3180 /LL=21936 /DEF=Mus musculus GITR-D (Tnfrsf18) mRNA, alternatively spliced product, complete cds. /PROD=GITR-D /FL=gb:NM_021985.1 gb:AF229434.1"	AF229434	Mm.3180	Mm.3180	December 2011 (Mouse Genome Sequencing Consortium and NCBI 38)	chr4:156026341-156028889 (+) // 83.6 // qE2	"tumor necrosis factor receptor superfamily, member 18"	Tnfrsf18	chr4|4 E	full length	ENSMUSG00000041954 /// OTTMUSG00000010984	21936	O35714 /// B1ASL6 /// Q540M6 /// Q8C4K3	---	---	NP_033426 /// NP_068820	NM_009400 /// NM_021985	---	---	---	894675	---	---	0006915 // apoptotic process // inferred from electronic annotation	0005576 // extracellular region // inferred from electronic annotation /// 0005886 // plasma membrane // inferred from electronic annotation /// 0005887 // integral component of plasma membrane // inferred from electronic annotation /// 0009897 // external side of plasma membrane // inferred from direct assay /// 0016020 // membrane // inferred from electronic annotation /// 0016021 // integral c…	0005515 // protein binding // inferred from physical interaction	---	---	---	---	This probe set was annotated using the Matching Probes based pipeline to a Entrez Gene identifier using 13 transcripts. // false // Matching Probes // A	"AF229432(11),AF229433(11),AF229434(11),ENSMUST00000040274(11),ENSMUST00000103173(11),ENSMUST00000122001(11),ENSMUST00000141260(11),NM_009400(11),NM_021985(11),U82534(11),uc008wfw.1,uc008wfx.1,uc008wfy.1"	"AF229432 // Mus musculus GITR-B (Tnfrsf18) mRNA, alternatively spliced product, complete cds. // gb // 11 // --- /// AF229433 // Mus musculus GITR-C (Tnfrsf18) mRNA, alternatively spliced product, complete cds. // gb // 11 // --- /// AF229434 // Mus musculus GITR-D (Tnfrsf18) mRNA, alternatively spliced product, complete cds. // gb // 11 // --- /// ENSMUST00000040274 // ensembl_havana_transcript…	OTTMUST00000025763 // vega // 4 // Cross Hyb Matching Probes /// OTTMUST00000071794 // vega // 4 // Cross Hyb Matching Probes /// AY157832 // gb // 8 // Cross Hyb Matching Probes /// AY157833 // gb // 8 // Cross Hyb Matching Probes /// GENSCAN00000008933 // ensembl // 6 // Cross Hyb Matching Probes /// ENSMUST00000124339 // ensembl // 4 // Cross Hyb Matching Probes /// ENSMUST00000125100 // ensem…
1449500_at	92.04	P	7.36	A	12.5054	P	Mouse Genome 430 2.0 Array	Mus musculus	6-Oct-14	Consensus sequence	GenBank	Mm.66015.1	"gb:NM_027548.1 /DB_XREF=gi:16506823 /GEN=Serpinb7 /FEA=FLmRNA /CNT=11 /TID=Mm.66015.1 /TIER=FL+Stack /STK=9 /UG=Mm.66015 /LL=116872 /DEF=Mus musculus serine (or cysteine) proteinase inhibitor, clade B (ovalbumin), member 7 (Serpinb7), mRNA. /PROD=RIKEN cDNA 4631416M05 /FL=gb:AF105328.1 gb:NM_027548.1"	NM_027548	Mm.66015	Mm.66015	December 2011 (Mouse Genome Sequencing Consortium and NCBI 38)	chr1:107422688-107452696 (+) // 99.74 // qE2.1	"serine (or cysteine) peptidase inhibitor, clade B, member 7"	Serpinb7	chr1|1 D	full length	ENSMUSG00000067001 /// OTTMUSG00000021004	116872	Q9D695 /// D3Z2N5 /// Q6P3F8	---	---	NP_081824 /// XP_006529149 /// XP_006529150	NM_027548 /// XM_006529086 /// XM_006529087	---	---	---	2151053	---	---	0010466 // negative regulation of peptidase activity // inferred from electronic annotation /// 0010951 // negative regulation of endopeptidase activity // not recorded /// 0030162 // regulation of proteolysis // not recorded /// 0032914 // positive regulation of transforming growth factor beta1 production // not recorded /// 0032967 // positive regulation of collagen biosynthetic process // not …	0005615 // extracellular space // inferred from electronic annotation /// 0005737 // cytoplasm // inferred from electronic annotation	0004867 // serine-type endopeptidase inhibitor activity // not recorded /// 0030414 // peptidase inhibitor activity // inferred from electronic annotation	---	IPR023796 // Serpin domain // 5.9E-124	---	---	This probe set was annotated using the Matching Probes based pipeline to a Entrez Gene identifier using 4 transcripts. // false // Matching Probes // A	"BC064004(9),ENSMUST00000086690(9),NM_027548(9),uc007chm.2"	"BC064004 // Mus musculus serine (or cysteine) peptidase inhibitor, clade B, member 7, mRNA (cDNA clone MGC:69988 IMAGE:30288309), complete cds. // gb // 9 // --- /// ENSMUST00000086690 // ensembl_havana_transcript:known chromosome:GRCm38:1:107422689:107452689:1 gene:ENSMUSG00000067001 gene_biotype:protein_coding transcript_biotype:protein_coding // ensembl // 9 // --- /// NM_027548 // Mus muscul…	AF105328 // gb // 4 // Cross Hyb Matching Probes
1453275_at	205.71	P	17.36	A	11.8497	P	Mouse Genome 430 2.0 Array	Mus musculus	6-Oct-14	Consensus sequence	GenBank	Mm.58214.1	"gb:AK009098.1 /DB_XREF=gi:12843676 /FEA=mRNA /CNT=14 /TID=Mm.58214.1 /TIER=Stack /STK=9 /UG=Mm.58214 /LL=75577 /UG_GENE=2310002L13Rik /UG_TITLE=RIKEN cDNA 2310002L13 gene /DEF=Mus musculus adult male tongue cDNA, RIKEN full-length enriched library, clone:2310002L13:hypothetical protein, full insert sequence."	AK009098	Mm.58214	Mm.487177 /// Mm.58214	December 2011 (Mouse Genome Sequencing Consortium and NCBI 38)	chr18:70240428-70244582 (-) // 97.44 // qE2	dynactin associated protein	Dynap	chr18 E2|18 44.21 cM	est /// full length	ENSMUSG00000024512	75577	G8CXX7 /// Q9D7M5	---	---	NP_083622	NM_029346	---	---	---	---	---	---	---	---	---	---	---	---	---	This probe set was annotated using the Matching Probes based pipeline to a Entrez Gene identifier using 3 transcripts. // false // Matching Probes // A	"ENSMUST00000025390(11),NM_029346(11),uc008fob.2"	"ENSMUST00000025390 // ensembl:known chromosome:GRCm38:18:70240429:70244584:-1 gene:ENSMUSG00000024512 gene_biotype:protein_coding transcript_biotype:protein_coding // ensembl // 11 // --- /// NM_029346 // Mus musculus dynactin associated protein (Dynap), mRNA. // refseq // 11 // --- /// uc008fob.2 // --- // ucsc_genes // 11 // ---"	GENSCAN00000009949 // ensembl // 1 // Cross Hyb Matching Probes
1435815_at	200.87	P	17.37	A	11.5642	P	Mouse Genome 430 2.0 Array	Mus musculus	6-Oct-14	Consensus sequence	GenBank	Mm.23468.1	gb:AW541598 /DB_XREF=gi:7184015 /DB_XREF=C0147A07-3 /CLONE=C0147A07 /FEA=EST /CNT=15 /TID=Mm.23468.1 /TIER=Stack /STK=13 /UG=Mm.23468 /UG_TITLE=ESTs	AW541598	Mm.23468	Mm.23468	December 2011 (Mouse Genome Sequencing Consortium and NCBI 38)	chrX:61710218-61710953 (+) // 98.0 // qA6	"leucine zipper, down-regulated in cancer 1"	Ldoc1	chrX A6|X	full length	ENSMUSG00000057615 /// OTTMUSG00000017589	434784	Q7TPY9	---	---	NP_001018097	NM_001018087	---	---	---	2685212	---	---	---	0005634 // nucleus // inferred from electronic annotation	0005515 // protein binding // inferred from electronic annotation	---	---	---	---	This probe set was annotated using the Matching Probes based pipeline to a Entrez Gene identifier using 5 transcripts. // false // Matching Probes // A	"AK137057(11),BC052689(10),ENSMUST00000075983(11),NM_001018087(10),uc009tij.1"	"AK137057 // Mus musculus 12 days embryo embryonic body between diaphragm region and neck cDNA, RIKEN full-length enriched library, clone:9430056I03 product:similar to LDOC1 protein (Leucine zipper protein down-regulated in cancer cells) [Homo sapiens], full insert sequence. // gb_htc // 11 // --- /// BC052689 // Mus musculus leucine zipper, down-regulated in cancer 1, mRNA (cDNA clone MGC:60754 …	---
1418678_at	801.82	P	69.78	P	11.4907	P	Mouse Genome 430 2.0 Array	Mus musculus	6-Oct-14	Consensus sequence	GenBank	Mm.5148.1	"gb:U69695.1 /DB_XREF=gi:1644451 /FEA=FLmRNA /CNT=39 /TID=Mm.5148.1 /TIER=FL /STK=1 /UG=Mm.5148 /LL=15117 /UG_GENE=Has2 /DEF=Mus musculus hyaluronan synthase homolog mRNA, complete cds. /PROD=hyaluronan synthase homolog /FL=gb:NM_008216.2 gb:U52524.2 gb:U69695.1"	NM_008216	Mm.5148	Mm.5148	December 2011 (Mouse Genome Sequencing Consortium and NCBI 38)	chr15:56665625-56694532 (-) // 98.4 // qD1	hyaluronan synthase 2	Has2	chr15 D1|15 23.31 cM	full length	ENSMUSG00000022367 /// OTTMUSG00000036745	15117	P70312	EC:2.4.1.212	---	NP_032242	NM_008216	---	---	---	107821	---	---	0001570 // vasculogenesis // inferred from mutant phenotype /// 0001822 // kidney development // inferred from electronic annotation /// 0008284 // positive regulation of cell proliferation // not recorded /// 0030212 // hyaluronan metabolic process // inferred from mutant phenotype /// 0030213 // hyaluronan biosynthetic process // inferred from mutant phenotype /// 0030213 // hyaluronan biosynth…	0005887 // integral component of plasma membrane // not recorded /// 0016020 // membrane // inferred from electronic annotation /// 0016021 // integral component of membrane // inferred from electronic annotation	"0016740 // transferase activity // inferred from electronic annotation /// 0016757 // transferase activity, transferring glycosyl groups // inferred from electronic annotation /// 0016758 // transferase activity, transferring hexosyl groups // inferred from electronic annotation /// 0050501 // hyaluronan synthase activity // inferred from direct assay /// 0050501 // hyaluronan synthase activity …	---	IPR001173 // Glycosyltransferase 2-like // 9.6E-9 /// IPR004835 // Chitin synthase // 6.9E-19	---	---	This probe set was annotated using the Matching Probes based pipeline to a Entrez Gene identifier using 6 transcripts. // false // Matching Probes // A	"BC080281(11),ENSMUST00000050544(11),NM_008216(11),U52524(11),U69695(11),uc007vsl.2"	"BC080281 // Mus musculus hyaluronan synthase 2, mRNA (cDNA clone MGC:90688 IMAGE:30533251), complete cds. // gb // 11 // --- /// ENSMUST00000050544 // ensembl_havana_transcript:known chromosome:GRCm38:15:56665627:56694539:-1 gene:ENSMUSG00000022367 gene_biotype:protein_coding transcript_biotype:protein_coding // ensembl // 11 // --- /// NM_008216 // Mus musculus hyaluronan synthase 2 (Has2), mRN…	---
1429511_at	98.7	P	8.96	A	11.0156	P	Mouse Genome 430 2.0 Array	Mus musculus	6-Oct-14	Consensus sequence	GenBank	Mm.85792.1	"gb:AK016614.1 /DB_XREF=gi:12855445 /FEA=mRNA /CNT=21 /TID=Mm.85792.1 /TIER=Stack /STK=17 /UG=Mm.85792 /LL=74437 /UG_GENE=4933402E13Rik /UG_TITLE=RIKEN cDNA 4933402E13 gene /DEF=Mus musculus adult male testis cDNA, RIKEN full-length enriched library, clone:4933402E13:homolog to human MELANOMA-ASSOCIATED ANTIGEN 10 (MAGE-10 ANTIGEN), full insert sequence."	AK016614	Mm.85792	Mm.85792	December 2011 (Mouse Genome Sequencing Consortium and NCBI 38)	chrX:62287141-62292082 (+) // 94.64 // qA6	RIKEN cDNA 4933402E13 gene	4933402E13Rik	chrX A6|X	full length	ENSMUSG00000045330 /// OTTMUSG00000017596	74437	Q9D4D2	---	---	NP_001186925 /// NP_001186926 /// XP_006528384	NM_001199996 /// NM_001199997 /// XM_006528321	---	---	---	---	---	---	---	---	---	---	IPR002190 // MAGE protein // 2.2E-54	---	---	This probe set was annotated using the Matching Probes based pipeline to a Entrez Gene identifier using 6 transcripts. // false // Matching Probes // A	"ENSMUST00000051414(11),ENSMUST00000178085(11),NM_001199996(11),NM_001199997(11),uc009tik.1,uc012hif.1"	"ENSMUST00000051414 // ensembl_havana_transcript:novel chromosome:GRCm38:X:62287142:62292078:1 gene:ENSMUSG00000045330 gene_biotype:protein_coding transcript_biotype:protein_coding // ensembl // 11 // --- /// ENSMUST00000178085 // ensembl:known chromosome:GRCm38:X:62283499:62292078:1 gene:ENSMUSG00000045330 gene_biotype:protein_coding transcript_biotype:protein_coding // ensembl // 11 // --- /// …	uc033jqe.1 // ucsc_genes // 4 // Cross Hyb Matching Probes /// BC132156 // gb // 8 // Cross Hyb Matching Probes /// GENSCAN00000042978 // ensembl // 4 // Cross Hyb Matching Probes
1440815_x_at	60.39	P	5.6	A	10.7839	P	Mouse Genome 430 2.0 Array	Mus musculus	6-Oct-14	Consensus sequence	GenBank	Mm.114062.1	gb:BB099075 /DB_XREF=gi:8744109 /DB_XREF=BB099075 /CLONE=9430066O17 /FEA=EST /CNT=5 /TID=Mm.114062.1 /TIER=ConsEnd /STK=5 /UG=Mm.114062 /UG_TITLE=ESTs	BB099075	Mm.114062	Mm.387002 /// Mm.390720 /// Mm.428608	December 2011 (Mouse Genome Sequencing Consortium and NCBI 38)	chr14:43266173-43266461 (+) // 84.08 // qB /// chr14:43550897-43551184 (+) // 86.85 // qC1	predicted gene 2832 /// predicted gene 8267	Gm2832 /// Gm8267	chr14 B|14 /// chr14 C1|14	est /// full length	ENSMUSG00000090634 /// ENSMUSG00000091110 /// ENSMUSG00000091477 /// ENSMUSG00000091923 /// OTTMUSG00000036325 /// OTTMUSG00000036370 /// OTTMUSG00000036382 /// OTTMUSG00000036406	666744 /// 100040545	E9PW76 /// E9Q207 /// F7AEC7 /// E9Q1N7 /// E9Q2M1 /// Q6UY52	---	---	NP_001156426	NM_001162954 /// XR_383366	---	---	---	---	---	---	---	---	---	---	IPR006907 // Domain of unknown function DUF622 // 1.5E-36 /// IPR006907 // Domain of unknown function DUF622 // 9.0E-37 /// IPR006907 // Domain of unknown function DUF622 // 6.3E-38 /// IPR006907 // Domain of unknown function DUF622 // 5.0E-39 /// IPR006907 // Domain of unknown function DUF622 // 3.0E-39	---	---	This probe set was annotated using the Matching Probes based pipeline to a Entrez Gene identifier using 5 transcripts. // true // Matching Probes // A	"OTTMUST00000093213(11),OTTMUST00000093259(11),OTTMUST00000093280(9),OTTMUST00000093304(11),UC011ZJI.1(11),XR_383366(11),NM_001162954(11),ENSMUST00000172412(11),ENSMUST00000169587(11),ENSMUST00000165003(11),ENSMUST00000169062(11),ENSMUST00000169023(9)"	"ENSMUST00000165003 // havana:putative chromosome:GRCm38:14:44716838:44724987:-1 gene:ENSMUSG00000091923 gene_biotype:protein_coding transcript_biotype:protein_coding // ensembl // 11 // --- /// ENSMUST00000169023 // havana:putative chromosome:GRCm38:14:43543576:43551213:1 gene:ENSMUSG00000091477 gene_biotype:protein_coding transcript_biotype:protein_coding // ensembl // 9 // --- /// ENSMUST00000…	OTTMUST00000093215 // vega // 4 // Cross Hyb Matching Probes /// OTTMUST00000093223 // vega // 6 // Cross Hyb Matching Probes /// OTTMUST00000093224 // vega // 2 // Cross Hyb Matching Probes /// OTTMUST00000093235 // vega // 1 // Cross Hyb Matching Probes /// OTTMUST00000093238 // vega // 4 // Cross Hyb Matching Probes /// OTTMUST00000093243 // vega // 1 // Cross Hyb Matching Probes /// OTTMUST00…
1418852_at	418.27	P	39.66	P	10.5464	P	Mouse Genome 430 2.0 Array	Mus musculus	6-Oct-14	Consensus sequence	GenBank	Mm.4583.1	"gb:NM_007389.1 /DB_XREF=gi:6671504 /GEN=Chrna1 /FEA=FLmRNA /CNT=40 /TID=Mm.4583.1 /TIER=FL+Stack /STK=17 /UG=Mm.4583 /LL=11435 /DEF=Mus musculus cholinergic receptor, nicotinic, alpha polypeptide 1 (muscle) (Chrna1), mRNA. /PROD=acetylcholine receptor alpha /FL=gb:M17640.1 gb:NM_007389.1"	NM_007389	Mm.4583	Mm.4583	December 2011 (Mouse Genome Sequencing Consortium and NCBI 38)	chr2:73565795-73580336 (-) // 96.04 // qC3	"cholinergic receptor, nicotinic, alpha polypeptide 1 (muscle)"	Chrna1	chr2 C3|2 43.76 cM	full length	ENSMUSG00000027107 /// OTTMUSG00000013434	11435	P04756 /// A9XLH3 /// Q05A24 /// Q3V1A2	---	---	NP_031415	NM_007389	---	---	---	87885	---	---	0003009 // skeletal muscle contraction // not recorded /// 0006810 // transport // inferred from electronic annotation /// 0006811 // ion transport // inferred from electronic annotation /// 0006812 // cation transport // not recorded /// 0007274 // neuromuscular synaptic transmission // not recorded /// 0007528 // neuromuscular junction development // not recorded /// 0019228 // neuronal action …	0005886 // plasma membrane // inferred from direct assay /// 0005892 // acetylcholine-gated channel complex // inferred from physical interaction /// 0005892 // acetylcholine-gated channel complex // not recorded /// 0009986 // cell surface // inferred from direct assay /// 0009986 // cell surface // not recorded /// 0016020 // membrane // inferred from electronic annotation /// 0016021 // integr…	0004889 // acetylcholine-activated cation-selective channel activity // inferred from genetic interaction /// 0004889 // acetylcholine-activated cation-selective channel activity // not recorded /// 0005216 // ion channel activity // inferred from electronic annotation /// 0005230 // extracellular ligand-gated ion channel activity // inferred from electronic annotation /// 0005515 // protein bind…	---	IPR006029 // Neurotransmitter-gated ion-channel transmembrane domain // 1.6E-53 /// IPR006029 // Neurotransmitter-gated ion-channel transmembrane domain // 1.6E-17 /// IPR006202 // Neurotransmitter-gated ion-channel ligand-binding // 7.0E-73	---	---	This probe set was annotated using the Matching Probes based pipeline to a Entrez Gene identifier using 5 transcripts. // false // Matching Probes // A	"BC125439(11),BC137678(11),ENSMUST00000028515(11),NM_007389(11),uc008kcy.2"	"BC125439 // Mus musculus cholinergic receptor, nicotinic, alpha polypeptide 1 (muscle), mRNA (cDNA clone MGC:159142 IMAGE:40129954), complete cds. // gb // 11 // --- /// BC137678 // Mus musculus cholinergic receptor, nicotinic, alpha polypeptide 1 (muscle), mRNA (cDNA clone MGC:169302 IMAGE:8860697), complete cds. // gb // 11 // --- /// ENSMUST00000028515 // ensembl_havana_transcript:known chrom…	GENSCAN00000052531 // ensembl // 5 // Cross Hyb Matching Probes
1453588_at	38.29	P	4.06	A	9.431	P	Mouse Genome 430 2.0 Array	Mus musculus	6-Oct-14	Consensus sequence	GenBank	Mm.160284.1	"gb:BB213876 /DB_XREF=gi:16352913 /DB_XREF=BB213876 /CLONE=A530014M23 /FEA=mRNA /CNT=13 /TID=Mm.160284.1 /TIER=ConsEnd /STK=1 /UG=Mm.160284 /UG_TITLE=Mus musculus adult male xiphoid cartilage cDNA, RIKEN full-length enriched library, clone:5230400J22:carbonic anhydrase 3, full insert sequence"	BB213876	Mm.160284	Mm.300	December 2011 (Mouse Genome Sequencing Consortium and NCBI 38)	chr3:14863511-14865806 (+) // 87.24 // qA1	carbonic anhydrase 3	Car3	chr3 A2|3 3.22 cM	full length	---	12350	P16015	EC:4.2.1.1	---	NP_031632	NM_007606	---	---	---	88270	---	---	0006730 // one-carbon metabolic process // inferred from electronic annotation /// 0006979 // response to oxidative stress // not recorded /// 0045471 // response to ethanol // inferred from electronic annotation	0005737 // cytoplasm // inferred from electronic annotation /// 0005829 // cytosol // not recorded	0004089 // carbonate dehydratase activity // inferred from electronic annotation /// 0008270 // zinc ion binding // inferred from electronic annotation /// 0016151 // nickel cation binding // inferred from direct assay /// 0016829 // lyase activity // inferred from electronic annotation /// 0046872 // metal ion binding // inferred from electronic annotation	---	---	---	---	This probe set was annotated using the Matching Probes based pipeline to a Entrez Gene identifier using 1 transcripts. // false // Matching Probes // A	AK040686(11)	"AK040686 // Mus musculus adult male aorta and vein cDNA, RIKEN full-length enriched library, clone:A530014M23 product:unclassifiable, full insert sequence. // gb_htc // 11 // ---"	uc008oqr.1 // ucsc_genes // 2 // Cross Hyb Matching Probes /// AK017227 // gb_htc // 2 // Cross Hyb Matching Probes
1449169_at	778.43	P	84.54	P	9.2078	P	Mouse Genome 430 2.0 Array	Mus musculus	6-Oct-14	Consensus sequence	GenBank	Mm.5148.1	"gb:NM_008216.2 /DB_XREF=gi:6996920 /GEN=Has2 /FEA=FLmRNA /CNT=39 /TID=Mm.5148.1 /TIER=FL+Stack /STK=20 /UG=Mm.5148 /LL=15117 /DEF=Mus musculus hyaluronan synthase 2 (Has2), mRNA. /PROD=hyaluronan synthase 2 /FL=gb:NM_008216.2 gb:U52524.2 gb:U69695.1"	NM_008216	Mm.5148	Mm.5148	December 2011 (Mouse Genome Sequencing Consortium and NCBI 38)	chr15:56665625-56694532 (-) // 98.4 // qD1	hyaluronan synthase 2	Has2	chr15 D1|15 23.31 cM	full length	ENSMUSG00000022367 /// OTTMUSG00000036745	15117	P70312	EC:2.4.1.212	---	NP_032242	NM_008216	---	---	---	107821	---	---	0001570 // vasculogenesis // inferred from mutant phenotype /// 0001822 // kidney development // inferred from electronic annotation /// 0008284 // positive regulation of cell proliferation // not recorded /// 0030212 // hyaluronan metabolic process // inferred from mutant phenotype /// 0030213 // hyaluronan biosynthetic process // inferred from mutant phenotype /// 0030213 // hyaluronan biosynth…	0005887 // integral component of plasma membrane // not recorded /// 0016020 // membrane // inferred from electronic annotation /// 0016021 // integral component of membrane // inferred from electronic annotation	"0016740 // transferase activity // inferred from electronic annotation /// 0016757 // transferase activity, transferring glycosyl groups // inferred from electronic annotation /// 0016758 // transferase activity, transferring hexosyl groups // inferred from electronic annotation /// 0050501 // hyaluronan synthase activity // inferred from direct assay /// 0050501 // hyaluronan synthase activity …	---	IPR001173 // Glycosyltransferase 2-like // 9.6E-9 /// IPR004835 // Chitin synthase // 6.9E-19	---	---	This probe set was annotated using the Matching Probes based pipeline to a Entrez Gene identifier using 5 transcripts. // false // Matching Probes // A	"BC080281(11),ENSMUST00000050544(11),NM_008216(11),U52524(11),uc007vsl.2"	"BC080281 // Mus musculus hyaluronan synthase 2, mRNA (cDNA clone MGC:90688 IMAGE:30533251), complete cds. // gb // 11 // --- /// ENSMUST00000050544 // ensembl_havana_transcript:known chromosome:GRCm38:15:56665627:56694539:-1 gene:ENSMUSG00000022367 gene_biotype:protein_coding transcript_biotype:protein_coding // ensembl // 11 // --- /// NM_008216 // Mus musculus hyaluronan synthase 2 (Has2), mRN…	---
1425452_s_at	191.08	P	20.86	P	9.1601	P	Mouse Genome 430 2.0 Array	Mus musculus	6-Oct-14	Consensus sequence	GenBank	Mm.5046.1	"gb:BC002154.1 /DB_XREF=gi:12805368 /FEA=FLmRNA /CNT=2 /TID=Mm.5046.1 /TIER=FL /STK=2 /UG=Mm.5046 /LL=19271 /UG_GENE=Ptprj /DEF=Mus musculus, clone MGC:7290 IMAGE:3485348, mRNA, complete cds. /PROD=Unknown (protein for MGC:7290) /FL=gb:BC002154.1"	BC002154	Mm.5046	Mm.227253	December 2011 (Mouse Genome Sequencing Consortium and NCBI 38)	chr12:14147852-14148946 (-) // 93.32 // qA1.1	"family with sequence similarity 84, member A"	Fam84a	chr12|12 A3	full length	ENSMUSG00000020607	105005	Q9D650	---	---	NP_083283	NM_029007	---	---	---	104574 /// 2145011	---	---	---	---	---	---	IPR007053 // LRAT-like domain // 8.2E-11	---	---	This probe set was annotated using the Matching Probes based pipeline to a Entrez Gene identifier using 4 transcripts. // false // Matching Probes // A	"BC005488(11),ENSMUST00000020926(11),NM_029007(11),uc007nbn.1"	"BC005488 // Mus musculus family with sequence similarity 84, member A, mRNA (cDNA clone MGC:7324 IMAGE:3486254), complete cds. // gb // 11 // --- /// D83204 // Mus musculus mRNA, one isoform of PTP-RL9. // gb // 11 // --- /// ENSMUST00000020926 // ensembl:known chromosome:GRCm38:12:14147599:14152038:-1 gene:ENSMUSG00000020607 gene_biotype:protein_coding transcript_biotype:protein_coding // ensem…	NONMMUT013458 // noncode // 8 // Cross Hyb Matching Probes
1448595_a_at	2067.03	P	231.84	P	8.9158	P	Mouse Genome 430 2.0 Array	Mus musculus	6-Oct-14	Consensus sequence	GenBank	Mm.14768.1	"gb:NM_009052.1 /DB_XREF=gi:6677720 /GEN=Rex3 /FEA=FLmRNA /CNT=77 /TID=Mm.14768.1 /TIER=FL+Stack /STK=56 /UG=Mm.14768 /LL=19716 /DEF=Mus musculus reduced expression 3 (Rex3), mRNA. /PROD=reduced expression 3 /FL=gb:AF051347.1 gb:NM_009052.1 gb:AF097438.1"	NM_009052	Mm.14768	Mm.422943	December 2011 (Mouse Genome Sequencing Consortium and NCBI 38)	chrX:136213971-136215459 (-) // 93.76 // qF1	brain expressed gene 1	Bex1	chrX F1|X 57.4 cM	full length	ENSMUSG00000050071 /// OTTMUSG00000018673	19716	Q9R224	---	---	NP_033078	NM_009052	---	---	---	1328321	---	---	0002052 // positive regulation of neuroblast proliferation // not recorded /// 0007275 // multicellular organismal development // inferred from electronic annotation /// 0007399 // nervous system development // inferred from electronic annotation /// 0030154 // cell differentiation // inferred from electronic annotation /// 0045665 // negative regulation of neuron differentiation // not recorded …	0005634 // nucleus // inferred from direct assay /// 0005634 // nucleus // not recorded /// 0005737 // cytoplasm // inferred from direct assay /// 0005737 // cytoplasm // not recorded	0005515 // protein binding // inferred from physical interaction	---	IPR021156 // Transcription elongation factor A-like/Brain expressed X-linked-like // 6.0E-25	---	---	This probe set was annotated using the Matching Probes based pipeline to a Entrez Gene identifier using 9 transcripts. // false // Matching Probes // A	"AF051347(11),AF097438(9),BC058805(11),BC061179(11),BC089464(9),ENSMUST00000058125(11),ENSMUST00000113120(11),NM_009052(11),uc009uig.1"	"AF051347 // Mus musculus REX-3 mRNA, complete cds. // gb // 11 // --- /// AF097438 // Mus musculus brain expressed X-linked protein 1 (Bex1) mRNA, complete cds. // gb // 9 // --- /// BC058805 // Mus musculus brain expressed gene 1, mRNA (cDNA clone IMAGE:6493139), with apparent retained intron. // gb_htc // 11 // --- /// BC061179 // Mus musculus brain expressed gene 1, mRNA (cDNA clone MGC:74319…	OTTMUST00000044946 // vega // 2 // Cross Hyb Matching Probes /// ENSMUST00000113118 // ensembl // 2 // Cross Hyb Matching Probes
1459713_s_at	446.7	P	52.91	P	8.4426	P	Mouse Genome 430 2.0 Array	Mus musculus	6-Oct-14	Consensus sequence	GenBank	Mm.200567.1	gb:AU040576 /DB_XREF=gi:3954396 /DB_XREF=AU040576 /CLONE=J0813B10 /FEA=EST /CNT=2 /TID=Mm.200567.1 /TIER=ConsEnd /STK=2 /UG=Mm.200567 /LL=101772 /UG_GENE=AU040576 /UG_TITLE=expressed sequence AU040576	AU040576	Mm.200567	Mm.26700 /// Mm.437507	December 2011 (Mouse Genome Sequencing Consortium and NCBI 38)	chr7:144588662-144589071 (-) // 99.51 // qF5	"anoctamin 1, calcium activated chloride channel"	Ano1	chr7 F5|7	est /// full length	ENSMUSG00000031075 /// OTTMUSG00000030429	101772	Q8BHY3 /// D3YYA4 /// D3Z035 /// F6R6E1 /// G8JL82	---	---	NP_001229278 /// NP_848757 /// XP_006508516 /// XP_006508517 /// XP_006508518 /// XP_006508519 /// XP_006508520 /// XP_006508521 /// XP_006508522 /// XP_006508523 /// XP_006508524 /// XP_006508525 /// XP_006508526 /// XP_006508527 /// XP_006508528	NM_001242349 /// NM_178642 /// XM_006508453 /// XM_006508454 /// XM_006508455 /// XM_006508456 /// XM_006508457 /// XM_006508458 /// XM_006508459 /// XM_006508460 /// XM_006508461 /// XM_006508462 /// XM_006508463 /// XM_006508464 /// XM_006508465	---	---	---	2142149	---	---	0006810 // transport // inferred from electronic annotation /// 0006811 // ion transport // inferred from electronic annotation /// 0006812 // cation transport // not recorded /// 0006821 // chloride transport // inferred from direct assay /// 0006821 // chloride transport // not recorded /// 0007275 // multicellular organismal development // inferred from electronic annotation /// 0042391 // reg…	0005737 // cytoplasm // inferred from electronic annotation /// 0005886 // plasma membrane // inferred from direct assay /// 0005886 // plasma membrane // not recorded /// 0009897 // external side of plasma membrane // inferred from direct assay /// 0016020 // membrane // inferred from electronic annotation /// 0016021 // integral component of membrane // inferred from electronic annotation /// 0…	0005227 // calcium activated cation channel activity // not recorded /// 0005229 // intracellular calcium activated chloride channel activity // inferred from direct assay /// 0005229 // intracellular calcium activated chloride channel activity // not recorded /// 0005254 // chloride channel activity // inferred from electronic annotation /// 0005515 // protein binding // inferred from electronic…	---	IPR007632 // Anoctamin // 7.8E-149 /// IPR007632 // Anoctamin // 1.7E-150 /// IPR007632 // Anoctamin // 1.5E-150	---	---	This probe set was annotated using the Matching Probes based pipeline to a Entrez Gene identifier using 11 transcripts. // false // Matching Probes // A	"BC006062(11),BC062959(11),ENSMUST00000033393(11),ENSMUST00000118556(11),ENSMUST00000121758(11),NM_001242349(11),NM_178642(11),uc009kqm.2,uc009kqn.2,XM_006508453(11),XM_006508463(11)"	"BC006062 // Mus musculus anoctamin 1, calcium activated chloride channel, mRNA (cDNA clone IMAGE:3591765), complete cds. // gb // 11 // --- /// BC062959 // Mus musculus anoctamin 1, calcium activated chloride channel, mRNA (cDNA clone MGC:86166 IMAGE:30547439), complete cds. // gb // 11 // --- /// ENSMUST00000033393 // ensembl:known chromosome:GRCm38:7:144588553:144738592:-1 gene:ENSMUSG00000031…	---
1435494_s_at	319.21	P	39.3	P	8.1224	P	Mouse Genome 430 2.0 Array	Mus musculus	6-Oct-14	Consensus sequence	GenBank	Mm.203911.1	gb:AV297961 /DB_XREF=gi:16392994 /DB_XREF=AV297961 /CLONE=5730453H04 /FEA=EST /CNT=18 /TID=Mm.203911.1 /TIER=Stack /STK=16 /UG=Mm.203911 /LL=105072 /UG_GENE=AA407887 /UG_TITLE=expressed sequence AA407887	AV297961	Mm.203911	Mm.355327	December 2011 (Mouse Genome Sequencing Consortium and NCBI 38)	chr13:38197927-38198575 (+) // 97.89 // qA3.3	desmoplakin	Dsp	chr13 A3.3|13	full length	ENSMUSG00000054889 /// OTTMUSG00000032599	109620	E9Q557 /// E9PZW0 /// Q8BP77 /// Q8CB11 /// Q9CV95	---	---	NP_076331 /// XP_006516595	NM_023842 /// XM_006516532	---	---	---	109611	---	---	0002934 // desmosome organization // inferred from mutant phenotype /// 0003223 // ventricular compact myocardium morphogenesis // inferred from mutant phenotype /// 0016337 // single organismal cell-cell adhesion // inferred from mutant phenotype /// 0018149 // peptide cross-linking // not recorded /// 0030216 // keratinocyte differentiation // not recorded /// 0034332 // adherens junction organ…	0001533 // cornified envelope // not recorded /// 0005634 // nucleus // not recorded /// 0005737 // cytoplasm // inferred from electronic annotation /// 0005739 // mitochondrion // inferred from direct assay /// 0005856 // cytoskeleton // inferred from electronic annotation /// 0005882 // intermediate filament // inferred from direct assay /// 0005886 // plasma membrane // not recorded /// 000591…	"0005080 // protein kinase C binding // not recorded /// 0005198 // structural molecule activity // not recorded /// 0005515 // protein binding // inferred from physical interaction /// 0030674 // protein binding, bridging // not recorded /// 0044822 // poly(A) RNA binding // not recorded /// 0050839 // cell adhesion molecule binding // inferred from electronic annotation /// 0097110 // scaffold …	---	IPR001101 // Plectin repeat // 6.4E-19 /// IPR001101 // Plectin repeat // 1.6E-19 /// IPR001101 // Plectin repeat // 3.5E-13 /// IPR001101 // Plectin repeat // 2.7E-21 /// IPR001101 // Plectin repeat // 5.2E-21 /// IPR001101 // Plectin repeat // 2.7E-14 /// IPR001101 // Plectin repeat // 9.6E-24 /// IPR001101 // Plectin repeat // 5.2E-17 /// IPR001101 // Plectin repeat // 8.2E-19 /// IPR001101 //…	---	---	This probe set was annotated using the Matching Probes based pipeline to a Entrez Gene identifier using 5 transcripts. // false // Matching Probes // A	"BC054853(11),ENSMUST00000124830(11),ENSMUST00000127906(11),NM_023842(11),uc007qdk.2"	"BC054853 // Mus musculus desmoplakin, mRNA (cDNA clone IMAGE:6529040), with apparent retained intron. // gb_htc // 11 // --- /// ENSMUST00000124830 // ensembl_havana_transcript:novel chromosome:GRCm38:13:38151348:38198577:1 gene:ENSMUSG00000054889 gene_biotype:protein_coding transcript_biotype:protein_coding // ensembl // 11 // --- /// ENSMUST00000127906 // havana:novel chromosome:GRCm38:13:3815…	---
1419905_s_at	166.99	P	22.21	P	7.5187	P	Mouse Genome 430 2.0 Array	Mus musculus	6-Oct-14	Consensus sequence	GenBank	Mm.199536.1	gb:AV026552 /DB_XREF=gi:4803544 /DB_XREF=AV026552 /CLONE=1210002B12 /FEA=EST /CNT=1 /TID=Mm.199536.1 /TIER=ConsEnd /STK=1 /UG=Mm.199536 /LL=102266 /UG_GENE=AV026552 /UG_TITLE=expressed sequence AV026552	AV026552	Mm.199536	Mm.18832 /// Mm.408082	December 2011 (Mouse Genome Sequencing Consortium and NCBI 38)	chr8:56320351-56321043 (+) // 95.64 // qB2	hydroxyprostaglandin dehydrogenase 15 (NAD)	Hpgd	chr8 B3.2|8	est /// full length	ENSMUSG00000031613	15446	Q8VCC1	EC:1.1.1.141	---	NP_032304	NM_008278	---	---	---	108085	---	---	0006629 // lipid metabolic process // inferred from electronic annotation /// 0006631 // fatty acid metabolic process // inferred from electronic annotation /// 0006693 // prostaglandin metabolic process // not recorded /// 0007179 // transforming growth factor beta receptor signaling pathway // not recorded /// 0007186 // G-protein coupled receptor signaling pathway // not recorded /// 0007565 /…	0005634 // nucleus // inferred from electronic annotation /// 0005737 // cytoplasm // inferred from electronic annotation /// 0016323 // basolateral plasma membrane // inferred from direct assay /// 0070062 // extracellular vesicular exosome // not recorded	0003824 // catalytic activity // not recorded /// 0004957 // prostaglandin E receptor activity // not recorded /// 0016404 // 15-hydroxyprostaglandin dehydrogenase (NAD+) activity // inferred from direct assay /// 0016404 // 15-hydroxyprostaglandin dehydrogenase (NAD+) activity // not recorded /// 0016491 // oxidoreductase activity // inferred from electronic annotation /// 0050662 // coenzyme bi…	Prostaglandin_synthesis_regulation // GenMAPP	"IPR001509 // NAD-dependent epimerase/dehydratase, N-terminal domain // 4.4E-9 /// IPR002198 // Short-chain dehydrogenase/reductase SDR // 3.7E-34 /// IPR013968 // Polyketide synthase, KR // 2.4E-14"	---	---	This probe set was annotated using the Matching Probes based pipeline to a Entrez Gene identifier using 4 transcripts. // false // Matching Probes // A	"BC021157(11),ENSMUST00000034026(11),NM_008278(11),uc009lso.1"	"BC021157 // Mus musculus hydroxyprostaglandin dehydrogenase 15 (NAD), mRNA (cDNA clone MGC:14001 IMAGE:4208980), complete cds. // gb // 11 // --- /// ENSMUST00000034026 // ensembl:known chromosome:GRCm38:8:56294552:56321046:1 gene:ENSMUSG00000031613 gene_biotype:protein_coding transcript_biotype:protein_coding // ensembl // 11 // --- /// NM_008278 // Mus musculus hydroxyprostaglandin dehydrogena…	U44389 // gb // 5 // Cross Hyb Matching Probes /// GENSCAN00000033816 // ensembl // 7 // Cross Hyb Matching Probes
1435493_at	268.9	P	35.83	P	7.5049	P	Mouse Genome 430 2.0 Array	Mus musculus	6-Oct-14	Consensus sequence	GenBank	Mm.203911.1	gb:AV297961 /DB_XREF=gi:16392994 /DB_XREF=AV297961 /CLONE=5730453H04 /FEA=EST /CNT=18 /TID=Mm.203911.1 /TIER=Stack /STK=16 /UG=Mm.203911 /LL=105072 /UG_GENE=AA407887 /UG_TITLE=expressed sequence AA407887	AV297961	Mm.203911	Mm.355327	December 2011 (Mouse Genome Sequencing Consortium and NCBI 38)	chr13:38197927-38198575 (+) // 97.89 // qA3.3	desmoplakin	Dsp	chr13 A3.3|13	full length	ENSMUSG00000054889 /// OTTMUSG00000032599	109620	E9Q557 /// E9PZW0 /// Q8BP77 /// Q8CB11 /// Q9CV95	---	---	NP_076331 /// XP_006516595	NM_023842 /// XM_006516532	---	---	---	---	---	---	0002934 // desmosome organization // inferred from mutant phenotype /// 0003223 // ventricular compact myocardium morphogenesis // inferred from mutant phenotype /// 0016337 // single organismal cell-cell adhesion // inferred from mutant phenotype /// 0018149 // peptide cross-linking // not recorded /// 0030216 // keratinocyte differentiation // not recorded /// 0034332 // adherens junction organ…	0001533 // cornified envelope // not recorded /// 0005634 // nucleus // not recorded /// 0005737 // cytoplasm // inferred from electronic annotation /// 0005739 // mitochondrion // inferred from direct assay /// 0005856 // cytoskeleton // inferred from electronic annotation /// 0005882 // intermediate filament // inferred from direct assay /// 0005886 // plasma membrane // not recorded /// 000591…	"0005080 // protein kinase C binding // not recorded /// 0005198 // structural molecule activity // not recorded /// 0005515 // protein binding // inferred from physical interaction /// 0030674 // protein binding, bridging // not recorded /// 0044822 // poly(A) RNA binding // not recorded /// 0050839 // cell adhesion molecule binding // inferred from electronic annotation /// 0097110 // scaffold …	---	IPR001101 // Plectin repeat // 6.4E-19 /// IPR001101 // Plectin repeat // 1.6E-19 /// IPR001101 // Plectin repeat // 3.5E-13 /// IPR001101 // Plectin repeat // 2.7E-21 /// IPR001101 // Plectin repeat // 5.2E-21 /// IPR001101 // Plectin repeat // 2.7E-14 /// IPR001101 // Plectin repeat // 9.6E-24 /// IPR001101 // Plectin repeat // 5.2E-17 /// IPR001101 // Plectin repeat // 8.2E-19 /// IPR001101 //…	---	---	This probe set was annotated using the Matching Probes based pipeline to a Entrez Gene identifier using 4 transcripts. // false // Matching Probes // A	"ENSMUST00000124830(11),ENSMUST00000127906(11),NM_023842(11),uc007qdk.2"	"ENSMUST00000124830 // ensembl_havana_transcript:novel chromosome:GRCm38:13:38151348:38198577:1 gene:ENSMUSG00000054889 gene_biotype:protein_coding transcript_biotype:protein_coding // ensembl // 11 // --- /// ENSMUST00000127906 // havana:novel chromosome:GRCm38:13:38151328:38198577:1 gene:ENSMUSG00000054889 gene_biotype:protein_coding transcript_biotype:protein_coding // ensembl // 11 // --- ///…	BC054853 // gb_htc // 6 // Cross Hyb Matching Probes
1437250_at	227.88	P	31.04	M	7.3415	P	Mouse Genome 430 2.0 Array	Mus musculus	6-Oct-14	Consensus sequence	GenBank	Mm.45760.1	gb:AV298358 /DB_XREF=gi:16393041 /DB_XREF=AV298358 /CLONE=5730456N15 /FEA=EST /CNT=31 /TID=Mm.45760.1 /TIER=Stack /STK=21 /UG=Mm.45760 /LL=116971 /UG_GENE=Wdt2-pending /UG_TITLE=whn-dependent transcript 2	AV298358	Mm.45760	Mm.422636	December 2011 (Mouse Genome Sequencing Consortium and NCBI 38)	chr1:72159234-72159881 (-) // 99.08 // qC3	melanoregulin	Mreg	chr1 C3|1	full length	---	381269	Q6NVG5	---	---	NP_001005423 /// XP_006496174	NM_001005423 /// XM_006496111	---	---	---	2151839	---	---	0030318 // melanocyte differentiation // inferred from mutant phenotype /// 0032402 // melanosome transport // inferred from direct assay /// 0042640 // anagen // inferred from mutant phenotype /// 0043473 // pigmentation // inferred from mutant phenotype /// 0048066 // developmental pigmentation // inferred from mutant phenotype	0005886 // plasma membrane // inferred from electronic annotation /// 0016020 // membrane // inferred from electronic annotation /// 0016324 // apical plasma membrane // inferred from electronic annotation /// 0042470 // melanosome // inferred from direct assay /// 0043234 // protein complex // inferred from direct assay	0005515 // protein binding // inferred from physical interaction	---	---	---	---	This probe set was annotated using the Matching Probes based pipeline to a Entrez Gene identifier using 4 transcripts. // false // Matching Probes // A	"AY628210(11),NM_001005423(11),uc007bkg.2,XM_006496111(11)"	"AY628210 // Mus musculus dilute suppressor protein (Dsu) mRNA, complete cds. // gb // 11 // --- /// NM_001005423 // Mus musculus melanoregulin (Mreg), mRNA. // refseq // 11 // --- /// uc007bkg.2 // --- // ucsc_genes // 11 // --- /// XM_006496111 // PREDICTED: Mus musculus melanoregulin (Mreg), transcript variant X1, mRNA. // refseq // 11 // ---"	OTTMUST00000125321 // vega // 5 // Cross Hyb Matching Probes /// BC068125 // gb // 5 // Cross Hyb Matching Probes /// ENSMUST00000048860 // ensembl // 5 // Cross Hyb Matching Probes
1430584_s_at	141.82	P	19.36	A	7.3254	P	Mouse Genome 430 2.0 Array	Mus musculus	6-Oct-14	Consensus sequence	GenBank	Mm.160284.1	"gb:BB213876 /DB_XREF=gi:16352913 /DB_XREF=BB213876 /CLONE=A530014M23 /FEA=mRNA /CNT=13 /TID=Mm.160284.1 /TIER=ConsEnd /STK=1 /UG=Mm.160284 /UG_TITLE=Mus musculus adult male xiphoid cartilage cDNA, RIKEN full-length enriched library, clone:5230400J22:carbonic anhydrase 3, full insert sequence"	BB213876	Mm.160284	Mm.300	December 2011 (Mouse Genome Sequencing Consortium and NCBI 38)	chr3:14863511-14865806 (+) // 87.24 // qA1	carbonic anhydrase 3	Car3	chr3 A2|3 3.22 cM	full length	---	12350	P16015	EC:4.2.1.1	---	NP_031632	NM_007606	---	---	---	88270	---	---	0006730 // one-carbon metabolic process // inferred from electronic annotation /// 0006979 // response to oxidative stress // not recorded /// 0045471 // response to ethanol // inferred from electronic annotation	0005737 // cytoplasm // inferred from electronic annotation /// 0005829 // cytosol // not recorded	0004089 // carbonate dehydratase activity // inferred from electronic annotation /// 0008270 // zinc ion binding // inferred from electronic annotation /// 0016151 // nickel cation binding // inferred from direct assay /// 0016829 // lyase activity // inferred from electronic annotation /// 0046872 // metal ion binding // inferred from electronic annotation	---	---	---	---	This probe set was annotated using the Matching Probes based pipeline to a Entrez Gene identifier using 3 transcripts. // false // Matching Probes // A	"AK017227(11),AK040686(11),uc008oqr.1"	"AK017227 // Mus musculus adult male xiphoid cartilage cDNA, RIKEN full-length enriched library, clone:5230400J22 product:carbonic anhydrase 3, full insert sequence. // gb_htc // 11 // --- /// AK040686 // Mus musculus adult male aorta and vein cDNA, RIKEN full-length enriched library, clone:A530014M23 product:unclassifiable, full insert sequence. // gb_htc // 11 // --- /// uc008oqr.1 // --- // uc…	---
1424303_at	402.19	P	60.79	P	6.6161	P	Mouse Genome 430 2.0 Array	Mus musculus	6-Oct-14	Consensus sequence	GenBank	Mm.182419.1	"gb:BC013499.1 /DB_XREF=gi:15488709 /FEA=FLmRNA /CNT=56 /TID=Mm.182419.1 /TIER=FL+Stack /STK=39 /UG=Mm.182419 /DEF=Mus musculus, clone MGC:19163 IMAGE:4222591, mRNA, complete cds. /PROD=Unknown (protein for MGC:19163) /FL=gb:BC013499.1"	BC013499	Mm.182419	Mm.288805	December 2011 (Mouse Genome Sequencing Consortium and NCBI 38)	chr2:104721781-104742815 (-) // 96.73 // qE2	DEP domain containing 7	Depdc7	chr2 E2|2	full length	ENSMUSG00000027173 /// OTTMUSG00000014963	211896	Q91WS7	---	---	NP_659053	NM_144804	---	---	---	2139258	---	---	0035556 // intracellular signal transduction // inferred from electronic annotation	---	---	---	IPR000591 // DEP domain // 3.2E-21	---	---	This probe set was annotated using the Matching Probes based pipeline to a Entrez Gene identifier using 4 transcripts. // false // Matching Probes // A	"BC013499(11),ENSMUST00000028595(11),NM_144804(11),uc008lke.1"	"BC013499 // Mus musculus DEP domain containing 7, mRNA (cDNA clone MGC:19163 IMAGE:4222591), complete cds. // gb // 11 // --- /// ENSMUST00000028595 // ensembl_havana_transcript:known chromosome:GRCm38:2:104721784:104742878:-1 gene:ENSMUSG00000027173 gene_biotype:protein_coding transcript_biotype:protein_coding // ensembl // 11 // --- /// GENSCAN00000028826 // cdna:genscan chromosome:GRCm38:2:10…	OTTMUST00000035526 // vega // 7 // Cross Hyb Matching Probes /// ENSMUST00000144133 // ensembl // 7 // Cross Hyb Matching Probes /// NONMMUT038930 // noncode // 7 // Cross Hyb Matching Probes
1415848_at	429.11	P	65.29	A	6.5724	P	Mouse Genome 430 2.0 Array	Mus musculus	6-Oct-14	Consensus sequence	GenBank	Mm.30271.1	"gb:NM_008864.1 /DB_XREF=gi:18390336 /GEN=Csh1 /FEA=FLmRNA /CNT=230 /TID=Mm.30271.1 /TIER=FL+Stack /STK=206 /UG=Mm.30271 /LL=18775 /DEF=Mus musculus chorionic somatomammotropin hormone 1 (Csh1), mRNA. /PROD=chorionic somatomammotropin hormone 1 /FL=gb:NM_008864.1 gb:M35662.1"	NM_008864	Mm.30271	Mm.233151 /// Mm.405863	December 2011 (Mouse Genome Sequencing Consortium and NCBI 38)	chr13:27094850-27100262 (+) // 86.51 // qA3.1	"prolactin family 3, subfamily d, member 1"	Prl3d1	chr13 A3.1|13 12.27 cM	est /// full length	ENSMUSG00000057170 /// OTTMUSG00000000627	18775	P18121 /// Q5SY42 /// Q6P244 /// Q8BNL4 /// Q8CGZ6	---	---	NP_001192251 /// NP_032890	NM_001205322 /// NM_008864	---	---	---	97606	---	---	---	0005576 // extracellular region // inferred from electronic annotation /// 0005615 // extracellular space // inferred from direct assay	0005179 // hormone activity // inferred from electronic annotation	---	IPR001400 // Somatotropin hormone // 5.7E-72	---	---	This probe set was annotated using the Matching Probes based pipeline to a Entrez Gene identifier using 8 transcripts. // false // Matching Probes // A	"AF525162(11),BC064736(11),ENSMUST00000082079(11),M35662(11),NM_001205322(11),NM_008864(11),uc007pxd.2,uc007pxe.2"	"AF525162 // Mus musculus placental lactogen-I alpha mRNA, complete cds. // gb // 11 // --- /// BC064736 // Mus musculus prolactin family 3, subfamily d, member 1, mRNA (cDNA clone MGC:76481 IMAGE:30437709), complete cds. // gb // 11 // --- /// ENSMUST00000082079 // havana:known chromosome:GRCm38:13:27094212:27100255:1 gene:ENSMUSG00000057170 gene_biotype:protein_coding transcript_biotype:protein…	OTTMUST00000001234 // vega // 7 // Cross Hyb Matching Probes /// OTTMUST00000001235 // vega // 7 // Cross Hyb Matching Probes /// uc007pxf.1 // ucsc_genes // 7 // Cross Hyb Matching Probes /// uc007pxg.1 // ucsc_genes // 7 // Cross Hyb Matching Probes /// NM_172156 // refseq // 7 // Cross Hyb Matching Probes /// NM_172155 // refseq // 7 // Cross Hyb Matching Probes /// AF525160 // gb // 7 // Cros…
1418422_at	51.12	P	7.94	A	6.4383	P	Mouse Genome 430 2.0 Array	Mus musculus	6-Oct-14	Consensus sequence	GenBank	Mm.202781.1	"gb:AF425083.1 /DB_XREF=gi:18251227 /GEN=Serpinb9g /FEA=FLmRNA /CNT=30 /TID=Mm.202781.1 /TIER=FL+Stack /STK=24 /UG=Mm.202781 /LL=20709 /DEF=Mus musculus NK21B (Serpinb9g) mRNA, complete cds. /PROD=NK21B /FL=gb:AF425083.1 gb:NM_011455.1"	AF425083	Mm.202781	Mm.202781	December 2011 (Mouse Genome Sequencing Consortium and NCBI 38)	chr13:33484789-33495998 (+) // 94.43 // qA3.3 /// chr13:33324065-33405280 (+) // 93.49 // qA3.3 /// chr13:33249611-33335365 (+) // 93.23 // qA3.3	"serine (or cysteine) peptidase inhibitor, clade B, member 9g"	Serpinb9g	chr13 A3.3|13 13.9 cM	full length	ENSMUSG00000057726 /// OTTMUSG00000000709	93806	Q8VHQ1 /// Q9DAZ7	---	---	NP_035585	NM_011455	---	---	---	1919260	---	---	0010951 // negative regulation of endopeptidase activity // not recorded /// 0030162 // regulation of proteolysis // not recorded	0005615 // extracellular space // inferred from electronic annotation /// 0005737 // cytoplasm // not recorded	0004867 // serine-type endopeptidase inhibitor activity // not recorded	---	IPR023796 // Serpin domain // 2.1E-130	---	---	This probe set was annotated using the Matching Probes based pipeline to a Entrez Gene identifier using 6 transcripts. // false // Matching Probes // A	"AF425083(11),BC064758(10),BC064759(11),ENSMUST00000081927(11),NM_011455(11),uc007qah.2"	"AF425083 // Mus musculus NK21B (Serpinb9g) mRNA, complete cds. // gb // 11 // --- /// BC064758 // Mus musculus serine (or cysteine) peptidase inhibitor, clade B, member 9g, mRNA (cDNA clone MGC:76557 IMAGE:30018322), complete cds. // gb // 10 // --- /// BC064759 // Mus musculus serine (or cysteine) peptidase inhibitor, clade B, member 9g, mRNA (cDNA clone MGC:76558 IMAGE:30432705), complete cds.…	---
1418191_at	1183.85	P	185.06	P	6.3971	P	Mouse Genome 430 2.0 Array	Mus musculus	6-Oct-14	Consensus sequence	GenBank	Mm.27498.1	"gb:NM_011909.1 /DB_XREF=gi:6755926 /GEN=Usp18 /FEA=FLmRNA /CNT=57 /TID=Mm.27498.1 /TIER=FL+Stack /STK=28 /UG=Mm.27498 /LL=24110 /DEF=Mus musculus ubiquitin specific protease 18 (Usp18), mRNA. /PROD=ubiquitin specific protease 18 /FL=gb:NM_011909.1 gb:AF069502.1"	NM_011909	Mm.27498	Mm.326911	December 2011 (Mouse Genome Sequencing Consortium and NCBI 38)	chr6:121245934-121270917 (+) // 87.52 // qF1	ubiquitin specific peptidase 18	Usp18	chr6 F|6 57.17 cM	full length	ENSMUSG00000030107	24110	Q9WTV6 /// B2RRS6 /// Q3UAR6 /// Q3UE35 /// Q4FK24	EC:3.1.2.-	---	NP_036039	NM_011909	---	---	---	1344364	---	---	0006508 // proteolysis // inferred from mutant phenotype /// 0006511 // ubiquitin-dependent protein catabolic process // inferred from electronic annotation /// 0032020 // ISG15-protein conjugation // inferred from mutant phenotype /// 0035634 // response to stilbenoid // inferred from expression pattern	0005634 // nucleus // not recorded	0004221 // ubiquitin thiolesterase activity // inferred from electronic annotation /// 0005515 // protein binding // inferred from physical interaction /// 0008233 // peptidase activity // inferred from electronic annotation /// 0008234 // cysteine-type peptidase activity // inferred from electronic annotation /// 0016787 // hydrolase activity // inferred from electronic annotation /// 0016920 //…	---	"IPR001394 // Peptidase C19, ubiquitin carboxyl-terminal hydrolase // 2.0E-47"	---	---	This probe set was annotated using the Matching Probes based pipeline to a Entrez Gene identifier using 4 transcripts. // false // Matching Probes // A	"AF069502(11),ENSMUST00000032198(11),NM_011909(11),uc009dog.2"	"AF069502 // Mus musculus ubiquitin specific protease UBP43 mRNA, complete cds. // gb // 11 // --- /// ENSMUST00000032198 // ensembl:known chromosome:GRCm38:6:121245906:121270916:1 gene:ENSMUSG00000030107 gene_biotype:protein_coding transcript_biotype:protein_coding // ensembl // 11 // --- /// NM_011909 // Mus musculus ubiquitin specific peptidase 18 (Usp18), mRNA. // refseq // 11 // --- /// uc00…	BC138562 // gb // 8 // Cross Hyb Matching Probes /// BC138577 // gb // 8 // Cross Hyb Matching Probes /// CT010228 // gb // 6 // Cross Hyb Matching Probes /// GENSCAN00000035032 // ensembl // 6 // Cross Hyb Matching Probes
1439002_s_at	272.04	P	42.74	A	6.365	P	Mouse Genome 430 2.0 Array	Mus musculus	6-Oct-14	Consensus sequence	GenBank	Mm.30271.2	gb:BB414739 /DB_XREF=gi:9236094 /DB_XREF=BB414739 /CLONE=C430038N23 /FEA=EST /CNT=9 /TID=Mm.30271.2 /TIER=Stack /STK=9 /UG=Mm.30271 /LL=18775 /UG_GENE=Csh1 /UG_TITLE=chorionic somatomammotropin hormone 1	BB414739	Mm.30271	Mm.233151 /// Mm.405863 /// Mm.458451	December 2011 (Mouse Genome Sequencing Consortium and NCBI 38)	chr13:27099977-27100255 (+) // 82.35 // qA3.1	"prolactin family 3, subfamily d, member 1 /// prolactin family 3, subfamily d, member 1"	Prl3d1 /// Prl3d2	chr13 A3.1|13 /// chr13 A3.1|13 12.27 cM	est /// full length	ENSMUSG00000057170 /// ENSMUSG00000062737 /// OTTMUSG00000000627 /// OTTMUSG00000000630	18775 /// 215028	P18121 /// Q5SY42 /// Q6P244 /// Q8BNL4 /// Q8CGZ6 /// Q5SZY7 /// Q8CGZ8	---	---	NP_001192251 /// NP_032890 /// NP_742167 /// XP_006516702	NM_001205322 /// NM_008864 /// NM_172155 /// XM_006516639	---	---	---	97606	---	---	---	0005576 // extracellular region // inferred from electronic annotation /// 0005615 // extracellular space // inferred from direct assay	0005179 // hormone activity // inferred from electronic annotation	---	IPR001400 // Somatotropin hormone // 3.8E-71 /// IPR001400 // Somatotropin hormone // 5.7E-72	---	---	This probe set was annotated using the Matching Probes based pipeline to a Entrez Gene identifier using 7 transcripts. // true // Matching Probes // A	"OTTMUST00000001230(11),OTTMUST00000001234(11),UC007PXD.2(11),UC007PXE.2(11),NM_008864(11),NM_001205322(11),BC064736(11),ENSMUST00000080755(11),ENSMUST00000082079(11)"	"BC064736 // Mus musculus prolactin family 3, subfamily d, member 1, mRNA (cDNA clone MGC:76481 IMAGE:30437709), complete cds. // gb // 11 // --- /// ENSMUST00000080755 // havana:known chromosome:GRCm38:13:27121701:27127546:1 gene:ENSMUSG00000062737 gene_biotype:protein_coding transcript_biotype:protein_coding // ensembl // 11 // --- /// ENSMUST00000082079 // havana:known chromosome:GRCm38:13:270…	OTTMUST00000001235 // vega // 7 // Cross Hyb Matching Probes /// uc007pxf.1 // ucsc_genes // 4 // Cross Hyb Matching Probes /// uc007pxg.1 // ucsc_genes // 2 // Cross Hyb Matching Probes /// NM_172156 // refseq // 2 // Cross Hyb Matching Probes /// NM_172155 // refseq // 4 // Cross Hyb Matching Probes /// AF525160 // gb // 4 // Cross Hyb Matching Probes /// AF525161 // gb // 4 // Cross Hyb Matchi…
1432400_at	158.78	P	25.62	P	6.1975	P	Mouse Genome 430 2.0 Array	Mus musculus	6-Oct-14	Consensus sequence	GenBank	Mm.133330.2	"gb:AK017662.1 /DB_XREF=gi:12857013 /FEA=mRNA /CNT=1 /TID=Mm.133330.2 /TIER=ConsEnd /STK=0 /UG=Mm.133330 /LL=13835 /UG_GENE=Epha1 /UG_TITLE=Eph receptor A1 /DEF=Mus musculus 8 days embryo whole body cDNA, RIKEN full-length enriched library, clone:5730453L17:Ephrin receptor ligand binding domain containing protein, full insert sequence."	AK017662	Mm.133330	---	December 2011 (Mouse Genome Sequencing Consortium and NCBI 38)	chr6:42367041-42373235 (-) // 76.02 // qB2.1	Eph receptor A1	Epha1	chr6 B2.1|6	---	---	13835	Q60750 /// Q6IR19 /// Q9CYI2	EC:2.7.10.1	---	NP_076069	NM_023580	---	---	---	107381	---	---	0001525 // angiogenesis // inferred from electronic annotation /// 0001954 // positive regulation of cell-matrix adhesion // not recorded /// 0006468 // protein phosphorylation // inferred from electronic annotation /// 0006469 // negative regulation of protein kinase activity // not recorded /// 0007155 // cell adhesion // inferred from electronic annotation /// 0007166 // cell surface receptor …	0005886 // plasma membrane // inferred from electronic annotation /// 0005887 // integral component of plasma membrane // not recorded /// 0016020 // membrane // inferred from electronic annotation /// 0016021 // integral component of membrane // inferred from electronic annotation	"0000166 // nucleotide binding // inferred from electronic annotation /// 0004672 // protein kinase activity // not recorded /// 0004713 // protein tyrosine kinase activity // inferred from electronic annotation /// 0004714 // transmembrane receptor protein tyrosine kinase activity // inferred from electronic annotation /// 0005003 // ephrin receptor activity // inferred from electronic annotatio…	---	---	---	---	This probe set was annotated using the Matching Probes based pipeline to a Entrez Gene identifier using 2 transcripts. // false // Matching Probes // A	"AK017662(11),uc009brd.1"	"AK017662 // Mus musculus 8 days embryo whole body cDNA, RIKEN full-length enriched library, clone:5730453L17 product:Eph receptor A1, full insert sequence. // gb_htc // 11 // --- /// uc009brd.1 // --- // ucsc_genes // 11 // ---"	---
1418357_at	249.6	P	40.43	P	6.1736	P	Mouse Genome 430 2.0 Array	Mus musculus	6-Oct-14	Consensus sequence	GenBank	Mm.4704.1	"gb:NM_008241.1 /DB_XREF=gi:6679842 /GEN=Foxg1 /FEA=FLmRNA /CNT=41 /TID=Mm.4704.1 /TIER=FL+Stack /STK=25 /UG=Mm.4704 /LL=15228 /DEF=Mus musculus forkhead box G1 (Foxg1), mRNA. /PROD=forkhead box G1 /FL=gb:NM_008241.1 gb:U36760.1"	NM_008241	Mm.4704	Mm.4704 /// Mm.478178	December 2011 (Mouse Genome Sequencing Consortium and NCBI 38)	chr12:49383006-49386861 (+) // 89.99 // qB3	forkhead box G1	Foxg1	chr12 B3|12 21.78 cM	est /// full length	ENSMUSG00000020950 /// OTTMUSG00000021132	15228	Q60987 /// Q3V1Q8	---	---	NP_001153584 /// NP_032267	NM_001160112 /// NM_008241	---	---	---	1347464	---	---	"0000122 // negative regulation of transcription from RNA polymerase II promoter // --- /// 0002052 // positive regulation of neuroblast proliferation // inferred from mutant phenotype /// 0006351 // transcription, DNA-templated // inferred from electronic annotation /// 0006355 // regulation of transcription, DNA-templated // inferred from electronic annotation /// 0007275 // multicellular organ…	0005634 // nucleus // inferred from direct assay /// 0005667 // transcription factor complex // ---	"0003677 // DNA binding // inferred from electronic annotation /// 0003690 // double-stranded DNA binding // --- /// 0003700 // sequence-specific DNA binding transcription factor activity // inferred from electronic annotation /// 0003705 // RNA polymerase II distal enhancer sequence-specific DNA binding transcription factor activity // --- /// 0005515 // protein binding // inferred from electron…	---	"IPR001766 // Transcription factor, fork head // 6.1E-49"	---	---	This probe set was annotated using the Matching Probes based pipeline to a Entrez Gene identifier using 9 transcripts. // false // Matching Probes // A	"BC046958(11),ENSMUST00000021333(11),ENSMUST00000156952(11),ENSMUST00000179669(11),NM_001160112(11),NM_008241(11),U36760(10),uc007nmf.2,uc011ylr.1"	"BC046958 // Mus musculus forkhead box G1, mRNA (cDNA clone MGC:54714 IMAGE:6314329), complete cds. // gb // 11 // --- /// ENSMUST00000021333 // havana:known chromosome:GRCm38:12:49383007:49386856:1 gene:ENSMUSG00000020950 gene_biotype:protein_coding transcript_biotype:protein_coding // ensembl // 11 // --- /// ENSMUST00000156952 // havana:known chromosome:GRCm38:12:49382883:49386854:1 gene:ENSMU…	---
1449424_at	99.48	P	16.14	M	6.1636	P	Mouse Genome 430 2.0 Array	Mus musculus	6-Oct-14	Consensus sequence	GenBank	Mm.103380.1	"gb:NM_013738.1 /DB_XREF=gi:7305392 /GEN=Plek2 /FEA=FLmRNA /CNT=27 /TID=Mm.103380.1 /TIER=FL+Stack /STK=11 /UG=Mm.103380 /LL=27260 /DEF=Mus musculus pleckstrin 2 (Plek2), mRNA. /PROD=pleckstrin 2 /FL=gb:AF170564.1 gb:NM_013738.1 gb:AF157600.1"	NM_013738	Mm.103380	Mm.103380	December 2011 (Mouse Genome Sequencing Consortium and NCBI 38)	chr12:78888693-78906951 (-) // 91.88 // qC3	pleckstrin 2	Plek2	chr12|12 D2	full length	ENSMUSG00000021118 /// OTTMUSG00000027588	27260	Q9WV52	---	---	NP_038766 /// XP_006515997	NM_013738 /// XM_006515934	---	---	---	1351466	---	---	0035556 // intracellular signal transduction // inferred from electronic annotation	0005737 // cytoplasm // inferred from electronic annotation /// 0005856 // cytoskeleton // inferred from electronic annotation /// 0005886 // plasma membrane // inferred from electronic annotation /// 0016020 // membrane // inferred from electronic annotation /// 0031258 // lamellipodium membrane // inferred from electronic annotation /// 0042995 // cell projection // inferred from electronic ann…	0005543 // phospholipid binding // inferred from electronic annotation	---	IPR000591 // DEP domain // 7.5E-19 /// IPR001849 // Pleckstrin homology domain // 8.3E-17 /// IPR001849 // Pleckstrin homology domain // 4.9E-20	---	---	This probe set was annotated using the Matching Probes based pipeline to a Entrez Gene identifier using 6 transcripts. // false // Matching Probes // A	"AF170564(9),BC028902(11),ENSMUST00000021544(11),NM_013738(11),uc007nzl.2,XM_006515934(11)"	"AF170564 // Mus musculus pleckstrin 2 mRNA, complete cds. // gb // 9 // --- /// BC028902 // Mus musculus pleckstrin 2, mRNA (cDNA clone MGC:18708 IMAGE:4208341), complete cds. // gb // 11 // --- /// ENSMUST00000021544 // ensembl_havana_transcript:known chromosome:GRCm38:12:78888691:78906964:-1 gene:ENSMUSG00000021118 gene_biotype:protein_coding transcript_biotype:protein_coding // ensembl // 11 …	AF157600 // gb // 5 // Cross Hyb Matching Probes /// GENSCAN00000040753 // ensembl // 2 // Cross Hyb Matching Probes
1445894_at	78.53	P	12.82	P	6.1256	P	Mouse Genome 430 2.0 Array	Mus musculus	6-Oct-14	Consensus sequence	GenBank	Mm.150161.1	gb:BE944618 /DB_XREF=gi:10522377 /DB_XREF=UI-M-BH3-avv-h-11-0-UI.s1 /CLONE=UI-M-BH3-avv-h-11-0-UI /FEA=EST /CNT=3 /TID=Mm.150161.1 /TIER=ConsEnd /STK=2 /UG=Mm.150161 /UG_TITLE=ESTs	BE944618	Mm.150161	---	December 2011 (Mouse Genome Sequencing Consortium and NCBI 38)	chr5:39609021-39609563 (-) // 73.62 // qB3	---	---	---	---	---	---	---	---	---	---	---	---	---	---	---	---	---	---	---	---	---	---	---	---	"This probe set was annotated using the Matching Probes based pipeline to a NONCODE,GenBank HTC,Luo lincRNA identifier using 1 transcripts. // false // Matching Probes // A"	"AK143389(10),KNOWTID_00005827(11),NONMMUT052078(10)"	"AK143389 // Mus musculus 2 days pregnant adult female ovary cDNA, RIKEN full-length enriched library, clone:E330024C05 product:unclassifiable, full insert sequence. // gb_htc // 10 // --- /// KnowTID_00005827 // Non-coding transcript identified by Luo, et al. // Luo_lincRNA // 11 // --- /// NONMMUT052078 // Non-coding transcript identified by NONCODE: Linc // noncode // 10 // ---"	---
1438030_at	305.18	P	53.15	P	5.7419	P	Mouse Genome 430 2.0 Array	Mus musculus	6-Oct-14	Consensus sequence	GenBank	Mm.38170.1	"gb:AV024290 /DB_XREF=gi:16356397 /DB_XREF=AV024290 /CLONE=1200002A10 /FEA=EST /CNT=39 /TID=Mm.38170.1 /TIER=Stack /STK=12 /UG=Mm.38170 /UG_TITLE=ESTs, Weakly similar to T21321 hypothetical protein F25B3.3 - Caenorhabditis elegans (C.elegans)"	BB042252	Mm.38170	Mm.329203 /// Mm.402311	December 2011 (Mouse Genome Sequencing Consortium and NCBI 38)	chr17:75526995-75529051 (+) // 75.87 // qE2	"RAS, guanyl releasing protein 3"	Rasgrp3	chr17 E2|17	est /// full length	ENSMUSG00000071042	240168	Q2PHE9 /// Q69ZX7 /// Q6NZH9	---	---	NP_001159965 /// NP_997129 /// XP_006524334 /// XP_006524335 /// XP_006524336	NM_001166493 /// NM_207246 /// XM_006524271 /// XM_006524272 /// XM_006524273	---	---	---	3028579	---	---	0007264 // small GTPase mediated signal transduction // inferred from electronic annotation /// 0007265 // Ras protein signal transduction // inferred from direct assay /// 0032318 // regulation of Ras GTPase activity // inferred from direct assay /// 0032320 // positive regulation of Ras GTPase activity // inferred from direct assay /// 0032854 // positive regulation of Rap GTPase activity // no…	0005622 // intracellular // inferred from electronic annotation /// 0005737 // cytoplasm // inferred from direct assay /// 0005829 // cytosol // traceable author statement /// 0005886 // plasma membrane // traceable author statement /// 0032045 // guanyl-nucleotide exchange factor complex // inferred from direct assay /// 0048471 // perinuclear region of cytoplasm // inferred from direct assay	0005085 // guanyl-nucleotide exchange factor activity // inferred from electronic annotation /// 0005088 // Ras guanyl-nucleotide exchange factor activity // inferred from direct assay /// 0005509 // calcium ion binding // inferred from electronic annotation /// 0017016 // Ras GTPase binding // inferred from direct assay /// 0017016 // Ras GTPase binding // inferred from physical interaction /// …	---	"IPR001895 // Ras guanine-nucleotide exchange factors catalytic domain // 1.6E-50 /// IPR002219 // Protein kinase C-like, phorbol ester/diacylglycerol-binding domain // 5.5E-16"	---	---	This probe set was annotated using the Matching Probes based pipeline to a Entrez Gene identifier using 9 transcripts. // false // Matching Probes // A	"BC066069(11),BC066127(11),ENSMUST00000095204(11),ENSMUST00000164192(11),NM_001166493(11),NM_207246(11),uc008dop.2,uc012axi.1,XM_006524272(11)"	"BC066069 // Mus musculus RAS, guanyl releasing protein 3, mRNA (cDNA clone MGC:79207 IMAGE:6851971), complete cds. // gb // 11 // --- /// BC066127 // Mus musculus RAS, guanyl releasing protein 3, mRNA (cDNA clone MGC:74365 IMAGE:30280332), complete cds. // gb // 11 // --- /// ENSMUST00000095204 // ensembl:known chromosome:GRCm38:17:75465538:75529043:1 gene:ENSMUSG00000071042 gene_biotype:protein…	---
1419186_a_at	145.41	P	25.98	P	5.597	P	Mouse Genome 430 2.0 Array	Mus musculus	6-Oct-14	Consensus sequence	GenBank	Mm.10701.1	"gb:NM_009183.1 /DB_XREF=gi:6677968 /GEN=Siat8d /FEA=FLmRNA /CNT=24 /TID=Mm.10701.1 /TIER=FL+Stack /STK=12 /UG=Mm.10701 /LL=20452 /DEF=Mus musculus sialyltransferase 8 (alpha-2, 8-sialytransferase) D (Siat8d), mRNA. /PROD=sialyltransferase 8 (alpha-2,8-sialytransferase) D /FL=gb:NM_009183.1"	NM_009183	Mm.10701	Mm.306228	December 2011 (Mouse Genome Sequencing Consortium and NCBI 38)	chr1:95587681-95667594 (-) // 77.52 // qD	"ST8 alpha-N-acetyl-neuraminide alpha-2,8-sialyltransferase 4"	St8sia4	chr1 D|1	full length	ENSMUSG00000040710	20452	Q64692 /// Q3U4G1 /// Q53WR7 /// Q6PAS1 /// Q8BY70	EC:2.4.99.-	---	NP_001153217 /// NP_033209 /// XP_006529338	NM_001159745 /// NM_009183 /// XM_006529275	---	---	---	106018	---	---	0001574 // ganglioside biosynthetic process // not recorded /// 0006486 // protein glycosylation // not recorded /// 0006491 // N-glycan processing // not recorded /// 0009311 // oligosaccharide metabolic process // not recorded /// 0097503 // sialylation // inferred from direct assay /// 0097503 // sialylation // not recorded	0000139 // Golgi membrane // inferred from electronic annotation /// 0005794 // Golgi apparatus // inferred from electronic annotation /// 0016020 // membrane // inferred from electronic annotation /// 0016021 // integral component of membrane // inferred from electronic annotation /// 0030173 // integral component of Golgi membrane // inferred from electronic annotation	"0003828 // alpha-N-acetylneuraminate alpha-2,8-sialyltransferase activity // inferred from direct assay /// 0003828 // alpha-N-acetylneuraminate alpha-2,8-sialyltransferase activity // not recorded /// 0008373 // sialyltransferase activity // inferred from electronic annotation /// 0008932 // lytic endotransglycosylase activity // inferred from electronic annotation /// 0016740 // transferase ac…	---	"IPR001675 // Glycosyl transferase, family 29 // 1.9E-78"	---	---	This probe set was annotated using the Matching Probes based pipeline to a Entrez Gene identifier using 5 transcripts. // false // Matching Probes // A	"BC060112(11),ENSMUST00000043336(11),NM_009183(11),uc011wpu.1,X86000(11)"	"BC060112 // Mus musculus ST8 alpha-N-acetyl-neuraminide alpha-2,8-sialyltransferase 4, mRNA (cDNA clone MGC:76408 IMAGE:6405078), complete cds. // gb // 11 // --- /// ENSMUST00000043336 // ensembl_havana_transcript:known chromosome:GRCm38:1:95587682:95667571:-1 gene:ENSMUSG00000040710 gene_biotype:protein_coding transcript_biotype:protein_coding // ensembl // 11 // --- /// NM_009183 // Mus muscu…	---
1457926_at	41.59	P	7.81	A	5.3252	P	Mouse Genome 430 2.0 Array	Mus musculus	6-Oct-14	Consensus sequence	GenBank	Mm.102425.1	gb:AW495116 /DB_XREF=gi:7065437 /DB_XREF=UI-M-BH3-auw-b-06-0-UI.s1 /CLONE=UI-M-BH3-auw-b-06-0-UI /FEA=EST /CNT=4 /TID=Mm.102425.1 /TIER=ConsEnd /STK=3 /UG=Mm.102425 /UG_TITLE=ESTs	AW495116	Mm.102425	Mm.200971 /// Mm.401527	December 2011 (Mouse Genome Sequencing Consortium and NCBI 38)	chr1:92923727-92924364 (+) // 25.8 // qD	arginyl aminopeptidase (aminopeptidase B)-like 1	Rnpepl1	chr1 D|1	est /// full length	ENSMUSG00000026269 /// OTTMUSG00000042343	108657	G5E872 /// J3QJW7 /// J3QMP7 /// J3QN09 /// J3QNA8 /// J3QNU3 /// J3QQ46 /// Q8K2C3	---	---	NP_852070 /// XP_006529122 /// XP_006529123 /// XP_006529124 /// XP_006529125 /// XP_006529126	NM_181405 /// XM_006529059 /// XM_006529060 /// XM_006529061 /// XM_006529062 /// XM_006529063	---	---	---	1914170	---	---	0006508 // proteolysis // inferred from electronic annotation /// 0019370 // leukotriene biosynthetic process // inferred from electronic annotation	---	0004177 // aminopeptidase activity // inferred from electronic annotation /// 0005488 // binding // inferred from electronic annotation /// 0008233 // peptidase activity // inferred from electronic annotation /// 0008237 // metallopeptidase activity // inferred from electronic annotation /// 0008270 // zinc ion binding // inferred from electronic annotation /// 0016787 // hydrolase activity // in…	mRNA_processing_binding_Reactome // GenMAPP	---	---	---	This probe set was annotated using the Matching Probes based pipeline to a Entrez Gene identifier using 2 transcripts. // false // Matching Probes // A	"AK138067(10),ENSMUST00000179531(11)"	"AK138067 // Mus musculus 16 days neonate thymus cDNA, RIKEN full-length enriched library, clone:A130083B18 product:unclassifiable, full insert sequence. // gb_htc // 10 // --- /// ENSMUST00000179531 // havana:known chromosome:GRCm38:1:92919614:92924384:1 gene:ENSMUSG00000026269 gene_biotype:protein_coding transcript_biotype:nonsense_mediated_decay // ensembl // 11 // --- /// OTTMUST00000111583 /…	---
1441909_s_at	204.82	P	38.49	P	5.3214	P	Mouse Genome 430 2.0 Array	Mus musculus	6-Oct-14	Consensus sequence	GenBank	Mm.140951.1	gb:AV235983 /DB_XREF=gi:6188496 /DB_XREF=AV235983 /CLONE=4732408I01 /FEA=EST /CNT=4 /TID=Mm.140951.1 /TIER=ConsEnd /STK=4 /UG=Mm.140951 /UG_TITLE=ESTs	AV235983	Mm.140951	Mm.225253	December 2011 (Mouse Genome Sequencing Consortium and NCBI 38)	chr11:46148495-46148769 (-) // 97.44 // qB1.1	NIPA-like domain containing 4	Nipal4	chr11 B1.1|11	full length	ENSMUSG00000020411 /// OTTMUSG00000005489	214112	Q8BZF2	---	---	NP_766112	NM_172524	---	---	---	---	---	---	0006810 // transport // inferred from electronic annotation /// 0006811 // ion transport // inferred from electronic annotation /// 0015693 // magnesium ion transport // inferred from direct assay	0016020 // membrane // inferred from electronic annotation /// 0016021 // integral component of membrane // inferred from electronic annotation	0015095 // magnesium ion transmembrane transporter activity // inferred from electronic annotation	---	IPR000620 // Drug/metabolite transporter // 1.1E-9 /// IPR008521 // Magnesium transporter NIPA // 6.1E-123	---	---	This probe set was annotated using the Matching Probes based pipeline to a Entrez Gene identifier using 3 transcripts. // false // Matching Probes // A	"ENSMUST00000020679(11),NM_172524(11),uc007ioa.1"	"ENSMUST00000020679 // ensembl_havana_transcript:known chromosome:GRCm38:11:46148155:46166508:-1 gene:ENSMUSG00000020411 gene_biotype:protein_coding transcript_biotype:protein_coding // ensembl // 11 // --- /// NM_172524 // Mus musculus NIPA-like domain containing 4 (Nipal4), mRNA. // refseq // 11 // --- /// OTTMUST00000012219 // cdna:all chromosome:VEGA56:11:46148155:46166508:-1 Gene:OTTMUSG0000…	---
1430135_at	72.76	P	14.18	P	5.1312	P	Mouse Genome 430 2.0 Array	Mus musculus	6-Oct-14	Consensus sequence	GenBank	Mm.154614.1	"gb:AK018651.1 /DB_XREF=gi:12858465 /FEA=mRNA /CNT=14 /TID=Mm.154614.1 /TIER=ConsEnd /STK=3 /UG=Mm.154614 /UG_TITLE=Mus musculus adult male cecum cDNA, RIKEN full-length enriched library, clone:9130026D18:syntrophin associated serinethreonine kinase, full insert sequence /DEF=Mus musculus adult male cecum cDNA, RIKEN full-length enriched library, clone:9130026D18:syntrophin associated serinethreo…	AK018651	Mm.154614	Mm.350831 /// Mm.420167 /// Mm.487172	December 2011 (Mouse Genome Sequencing Consortium and NCBI 38)	chr8:84913334-84922917 (+) // 92.52 // qC3	deoxyribonuclease II alpha /// uncharacterized LOC100503676	Dnase2a /// LOC100503676	chr8 C3|8 41.31 cM	est /// full length	ENSMUSG00000003812 /// OTTMUSG00000022266	13423 /// 100503676	P56542 /// D3Z512 /// D3Z5U3 /// Q3UM14 /// S4R1G0	EC:3.1.22.1	---	NP_034192	NM_010062 /// NR_103491	---	---	---	---	---	---	"0000737 // DNA catabolic process, endonucleolytic // inferred from direct assay /// 0006259 // DNA metabolic process // inferred from electronic annotation /// 0006308 // DNA catabolic process // inferred from mutant phenotype /// 0006309 // apoptotic DNA fragmentation // not recorded /// 0006915 // apoptotic process // inferred from electronic annotation /// 0007275 // multicellular organismal …	0005622 // intracellular // not recorded /// 0005764 // lysosome // traceable author statement	0004518 // nuclease activity // inferred from electronic annotation /// 0004519 // endonuclease activity // inferred from electronic annotation /// 0004520 // endodeoxyribonuclease activity // not recorded /// 0004531 // deoxyribonuclease II activity // inferred from direct assay /// 0016787 // hydrolase activity // inferred from electronic annotation	---	---	---	---	This probe set was annotated using the Matching Probes based pipeline to a Entrez Gene identifier using 3 transcripts. // true // Matching Probes // A	"OTTMUST00000074381(11),UC009MOC.2(11),NR_103491(11),ENSMUST00000148573(11),NONMMUT066427(11)"	"ENSMUST00000148573 // havana:known chromosome:GRCm38:8:84913391:84922915:1 gene:ENSMUSG00000003812 gene_biotype:protein_coding transcript_biotype:processed_transcript // ensembl // 11 // --- /// NONMMUT066427 // Non-coding transcript identified by NONCODE: Antisense // noncode // 11 // --- /// NR_103491 // Mus musculus uncharacterized LOC100503676 (LOC100503676), long non-coding RNA. // refseq /…	NONMMUT066429 // noncode // 4 // Cross Hyb Matching Probes
1422639_at	75.38	P	15.26	P	4.9397	P	Mouse Genome 430 2.0 Array	Mus musculus	6-Oct-14	Consensus sequence	GenBank	Mm.20022.1	"gb:NM_054084.1 /DB_XREF=gi:16930814 /GEN=Calcb /FEA=FLmRNA /CNT=28 /TID=Mm.20022.1 /TIER=FL+Stack /STK=23 /UG=Mm.20022 /LL=116903 /DEF=Mus musculus calcitonin-related polypeptide, beta (Calcb), mRNA. /PROD=calcitonin-related polypeptide, beta /FL=gb:NM_054084.1"	NM_054084	Mm.20022	Mm.273838	December 2011 (Mouse Genome Sequencing Consortium and NCBI 38)	chr7:114718636-114723368 (+) // 99.59 // qF1	"calcitonin-related polypeptide, beta"	Calcb	chr7|7 F3	full length	ENSMUSG00000030666 /// OTTMUSG00000044347	116903	Q3UW96 /// S4R2C5 /// S4R2N3	---	---	NP_473425 /// XP_006507275 /// XP_006507276	NM_054084 /// XM_006507212 /// XM_006507213	---	---	---	---	---	---	0042311 // vasodilation // inferred from electronic annotation	0005576 // extracellular region // inferred from electronic annotation	0005179 // hormone activity // inferred from electronic annotation	---	IPR021116 // Procalcitonin/adrenomedullin // 3.7E-43	---	---	This probe set was annotated using the Matching Probes based pipeline to a Entrez Gene identifier using 3 transcripts. // false // Matching Probes // A	"ENSMUST00000032902(11),NM_054084(11),uc009jih.2"	"ENSMUST00000032902 // ensembl_havana_transcript:known chromosome:GRCm38:7:114718643:114723365:1 gene:ENSMUSG00000030666 gene_biotype:protein_coding transcript_biotype:protein_coding // ensembl // 11 // --- /// NM_054084 // Mus musculus calcitonin-related polypeptide, beta (Calcb), mRNA. // refseq // 11 // --- /// OTTMUST00000116719 // cdna:all chromosome:VEGA56:7:114718643:114723365:1 Gene:OTTMU…	OTTMUST00000116720 // vega // 6 // Cross Hyb Matching Probes /// BC111865 // gb // 2 // Cross Hyb Matching Probes /// ENSMUST00000182816 // ensembl // 6 // Cross Hyb Matching Probes
1453092_at	399.89	P	81.24	P	4.9223	P	Mouse Genome 430 2.0 Array	Mus musculus	6-Oct-14	Consensus sequence	GenBank	Mm.35806.1	"gb:AK009010.1 /DB_XREF=gi:12843543 /FEA=mRNA /CNT=115 /TID=Mm.35806.1 /TIER=Stack /STK=83 /UG=Mm.35806 /LL=74175 /UG_GENE=2300002G24Rik /UG_TITLE=RIKEN cDNA 2300002G24 gene /DEF=Mus musculus adult male tongue cDNA, RIKEN full-length enriched library, clone:2300002G24:homolog to NICE-1 PROTEIN, full insert sequence."	AK009010	Mm.35806	Mm.35806	December 2011 (Mouse Genome Sequencing Consortium and NCBI 38)	chr3:93014204-93015674 (-) // 80.64 // qF1	cysteine-rich C-terminal 1	Crct1	chr3 F1|3	full length	ENSMUSG00000027913 /// OTTMUSG00000021866	74175	Q6PAI5 /// Q9D7Q2	---	---	NP_083074	NM_028798	---	---	---	1921425	---	---	---	---	0005515 // protein binding // inferred from physical interaction	---	---	---	---	This probe set was annotated using the Matching Probes based pipeline to a Entrez Gene identifier using 4 transcripts. // false // Matching Probes // A	"BC060280(11),ENSMUST00000029521(11),NM_028798(11),uc008qez.2"	"BC060280 // Mus musculus cysteine-rich C-terminal 1, mRNA (cDNA clone MGC:69983 IMAGE:30290660), complete cds. // gb // 11 // --- /// ENSMUST00000029521 // ensembl_havana_transcript:known chromosome:GRCm38:3:93014205:93015687:-1 gene:ENSMUSG00000027913 gene_biotype:protein_coding transcript_biotype:protein_coding // ensembl // 11 // --- /// NM_028798 // Mus musculus cysteine-rich C-terminal 1 (C…	OTTMUST00000051888 // vega // 5 // Cross Hyb Matching Probes /// uc033hwq.1 // ucsc_genes // 5 // Cross Hyb Matching Probes /// GENSCAN00000050298 // ensembl // 6 // Cross Hyb Matching Probes /// ENSMUST00000107301 // ensembl // 5 // Cross Hyb Matching Probes
1448886_at	325.1	P	67.3	P	4.8306	P	Mouse Genome 430 2.0 Array	Mus musculus	6-Oct-14	Consensus sequence	GenBank	Mm.606.1	"gb:NM_008091.1 /DB_XREF=gi:6679950 /GEN=Gata3 /FEA=FLmRNA /CNT=79 /TID=Mm.606.1 /TIER=FL+Stack /STK=33 /UG=Mm.606 /LL=14462 /DEF=Mus musculus GATA binding protein 3 (Gata3), mRNA. /PROD=GATA binding protein 3 /FL=gb:NM_008091.1"	NM_008091	Mm.606	Mm.313866 /// Mm.410286	December 2011 (Mouse Genome Sequencing Consortium and NCBI 38)	chr2:9857777-9878590 (-) // 91.13 // qA1	GATA binding protein 3	Gata3	chr2 A1|2 6.69 cM	est /// full length	ENSMUSG00000015619 /// OTTMUSG00000011129	14462	P23772 /// F6QTY0 /// Q3TZD6 /// Q3TZS0 /// Q3U0R5 /// Q3U223	---	---	NP_032117 /// XP_006497416 /// XP_006497417 /// XP_006497418 /// XP_006497419	NM_008091 /// XM_006497353 /// XM_006497354 /// XM_006497355 /// XM_006497356	---	---	---	95663	---	---	"0000122 // negative regulation of transcription from RNA polymerase II promoter // inferred from direct assay /// 0000122 // negative regulation of transcription from RNA polymerase II promoter // not recorded /// 0000902 // cell morphogenesis // inferred from mutant phenotype /// 0001701 // in utero embryonic development // inferred from mutant phenotype /// 0001709 // cell fate determination /…	0000790 // nuclear chromatin // not recorded /// 0005622 // intracellular // inferred from mutant phenotype /// 0005623 // cell // inferred from mutant phenotype /// 0005634 // nucleus // inferred from direct assay /// 0005634 // nucleus // not recorded /// 0005730 // nucleolus // not recorded	0000976 // transcription regulatory region sequence-specific DNA binding // not recorded /// 0000977 // RNA polymerase II regulatory region sequence-specific DNA binding // inferred from direct assay /// 0000979 // RNA polymerase II core promoter sequence-specific DNA binding // inferred from direct assay /// 0000987 // core promoter proximal region sequence-specific DNA binding // not recorded /…	---	"IPR000679 // Zinc finger, GATA-type // 6.6E-20 /// IPR000679 // Zinc finger, GATA-type // 9.7E-20"	---	---	This probe set was annotated using the Matching Probes based pipeline to a Entrez Gene identifier using 9 transcripts. // false // Matching Probes // A	"AK157625(11),BC062915(11),ENSMUST00000102976(11),NM_008091(11),uc008ihe.1,uc008ihf.1,uc008ihg.1,XM_006497354(11),XM_006497356(11)"	"AK157625 // Mus musculus activated spleen cDNA, RIKEN full-length enriched library, clone:F830227O20 product:GATA binding protein 3, full insert sequence. // gb_htc // 11 // --- /// BC062915 // Mus musculus GATA binding protein 3, mRNA (cDNA clone MGC:85992 IMAGE:6826352), complete cds. // gb // 11 // --- /// ENSMUST00000102976 // ensembl_havana_transcript:known chromosome:GRCm38:2:9857078:98786…	---
1455679_at	157.9	P	32.9	P	4.7994	P	Mouse Genome 430 2.0 Array	Mus musculus	6-Oct-14	Consensus sequence	GenBank	Mm.200618.1	gb:BE457727 /DB_XREF=gi:9480174 /DB_XREF=us96c11.x1 /CLONE=IMAGE:3326228 /FEA=EST /CNT=34 /TID=Mm.200618.1 /TIER=Stack /STK=9 /UG=Mm.200618 /LL=98468 /UG_GENE=AI852561 /UG_TITLE=expressed sequence AI852561	BE457727	Mm.200618	---	December 2011 (Mouse Genome Sequencing Consortium and NCBI 38)	chr1:51464964-51468747 (-) // 68.86 // qC1.1	nucleic acid binding protein 1	Nabp1	chr1|1 C1	---	---	109019	Q8BGW5 /// Q3TJ87 /// Q8R2P2	---	---	NP_082972 /// XP_006495683 /// XP_006495684 /// XP_006495685	NM_028696 /// XM_006495620 /// XM_006495621 /// XM_006495622	---	---	---	1923258	---	---	0000724 // double-strand break repair via homologous recombination // not recorded /// 0006281 // DNA repair // not recorded /// 0006974 // cellular response to DNA damage stimulus // not recorded /// 0007093 // mitotic cell cycle checkpoint // not recorded /// 0010212 // response to ionizing radiation // not recorded	0005634 // nucleus // inferred from direct assay /// 0005634 // nucleus // not recorded /// 0005737 // cytoplasm // not recorded /// 0070876 // SOSS complex // not recorded	0003676 // nucleic acid binding // inferred from electronic annotation /// 0003677 // DNA binding // inferred from electronic annotation /// 0003697 // single-stranded DNA binding // inferred from direct assay /// 0003723 // RNA binding // inferred from direct assay	---	---	---	---	This probe set was annotated using the Genome Target Overlap based pipeline to a Entrez Gene identifier using 2 transcripts. // false // Genome Target Overlap // B	"AK028886,uc007axm.1"	"AK028886 // Mus musculus 10 days neonate skin cDNA, RIKEN full-length enriched library, clone:4732466J19 product:hypothetical Nucleic acid-binding proteins structure containing protein, full insert sequence. // gb_htc // --- // chr1:51468689-51478399(-) /// ENSMUST00000186003 // havana:known chromosome:GRCm38:1:51466007:51478067:-1 gene:ENSMUSG00000026107 gene_biotype:protein_coding transcript_b…	---
1450807_at	105.26	P	22.47	A	4.6845	P	Mouse Genome 430 2.0 Array	Mus musculus	6-Oct-14	Consensus sequence	GenBank	Mm.159670.1	"gb:NM_020490.1 /DB_XREF=gi:10048441 /GEN=Ltb4r2 /FEA=FLmRNA /CNT=5 /TID=Mm.159670.1 /TIER=FL /STK=1 /UG=Mm.159670 /LL=57260 /DEF=Mus musculus leukotriene B4 receptor 2 (Ltb4r2), mRNA. /PROD=leukotriene B4 receptor 2 /FL=gb:NM_020490.1 gb:AB029893.1"	NM_020490	Mm.159670	Mm.159670 /// Mm.491595	December 2011 (Mouse Genome Sequencing Consortium and NCBI 38)	chr14:55761427-55763229 (+) // 99.58 // qC3	leukotriene B4 receptor 2	Ltb4r2	chr14|14 C1	full length	ENSMUSG00000040432	57260	Q9JJL9	---	---	NP_065236 /// XP_006519386 /// XP_006519387 /// XP_006519388 /// XP_006519389	NM_020490 /// XM_006519323 /// XM_006519324 /// XM_006519325 /// XM_006519326	---	---	---	---	---	---	0007165 // signal transduction // inferred from direct assay /// 0007186 // G-protein coupled receptor signaling pathway // inferred from direct assay /// 0051546 // keratinocyte migration // inferred from direct assay	0005886 // plasma membrane // inferred from electronic annotation /// 0016020 // membrane // inferred from direct assay /// 0016021 // integral component of membrane // inferred from electronic annotation	0001632 // leukotriene B4 receptor activity // inferred from direct assay /// 0004871 // signal transducer activity // inferred from electronic annotation /// 0004930 // G-protein coupled receptor activity // inferred from electronic annotation /// 0004974 // leukotriene receptor activity // inferred from electronic annotation	GPCRDB_Other // GenMAPP	"IPR000276 // G protein-coupled receptor, rhodopsin-like // 1.0E-42"	---	---	This probe set was annotated using the Matching Probes based pipeline to a Entrez Gene identifier using 6 transcripts. // false // Matching Probes // A	"ENSMUST00000044554(11),NM_020490(11),uc007uaq.1,XM_006519323(11),XM_006519324(11),XM_006519325(11)"	"ENSMUST00000044554 // ensembl:known chromosome:GRCm38:14:55761428:55763229:1 gene:ENSMUSG00000040432 gene_biotype:protein_coding transcript_biotype:protein_coding // ensembl // 11 // --- /// NM_020490 // Mus musculus leukotriene B4 receptor 2 (Ltb4r2), mRNA. // refseq // 11 // --- /// uc007uaq.1 // --- // ucsc_genes // 11 // --- /// XM_006519323 // PREDICTED: Mus musculus leukotriene B4 receptor…	uc033gra.1 // ucsc_genes // 7 // Cross Hyb Matching Probes /// AB029893 // gb // 7 // Cross Hyb Matching Probes /// BC106834 // gb // 7 // Cross Hyb Matching Probes /// BC106835 // gb // 7 // Cross Hyb Matching Probes /// GENSCAN00000007407 // ensembl // 7 // Cross Hyb Matching Probes
1434802_s_at	119.31	P	25.63	P	4.6551	P	Mouse Genome 430 2.0 Array	Mus musculus	6-Oct-14	Consensus sequence	GenBank	Mm.41282.1	gb:BE945709 /DB_XREF=gi:10523468 /DB_XREF=UI-M-BZ0-axp-b-12-0-UI.s1 /CLONE=UI-M-BZ0-axp-b-12-0-UI /FEA=EST /CNT=27 /TID=Mm.41282.1 /TIER=Stack /STK=25 /UG=Mm.41282 /LL=101156 /UG_GENE=AI835689 /UG_TITLE=expressed sequence AI835689	BE945709	Mm.41282	Mm.267570 /// Mm.431593	December 2011 (Mouse Genome Sequencing Consortium and NCBI 38)	chr6:126101411-126101778 (-) // 100.0 // qF3	neurotrophin 3	Ntf3	chr6 F3|6 60.45 cM	est /// full length	ENSMUSG00000049107	18205	P20181 /// Q3V1A4	---	---	NP_001157506 /// NP_001157507 /// NP_032768 /// XP_006505778 /// XP_006505779	NM_001164034 /// NM_001164035 /// NM_008742 /// XM_006505715 /// XM_006505716	---	---	---	97380	---	---	0000187 // activation of MAPK activity // not recorded /// 0002092 // positive regulation of receptor internalization // not recorded /// 0007169 // transmembrane receptor protein tyrosine kinase signaling pathway // not recorded /// 0007274 // neuromuscular synaptic transmission // inferred from direct assay /// 0007399 // nervous system development // not recorded /// 0007403 // glial cell fate…	0005576 // extracellular region // inferred from electronic annotation /// 0005788 // endoplasmic reticulum lumen // traceable author statement /// 0016023 // cytoplasmic membrane-bounded vesicle // inferred from direct assay	0005102 // receptor binding // inferred from electronic annotation /// 0005165 // neurotrophin receptor binding // inferred from electronic annotation /// 0005166 // neurotrophin p75 receptor binding // traceable author statement /// 0005515 // protein binding // inferred from physical interaction /// 0008083 // growth factor activity // not recorded /// 0042056 // chemoattractant activity // not…	---	IPR002072 // Nerve growth factor-related // 1.5E-64 /// IPR002072 // Nerve growth factor-related // 1.3E-64	---	---	This probe set was annotated using the Matching Probes based pipeline to a Entrez Gene identifier using 11 transcripts. // false // Matching Probes // A	"BC065785(11),ENSMUST00000050484(11),ENSMUST00000112244(11),NM_001164034(11),NM_001164035(11),NM_008742(11),uc009duz.2,uc012esx.1,uc012esy.1,XM_006505715(11),XM_006505716(11)"	"BC065785 // Mus musculus neurotrophin 3, mRNA (cDNA clone MGC:73622 IMAGE:1177923), complete cds. // gb // 11 // --- /// ENSMUST00000050484 // ensembl:known chromosome:GRCm38:6:126101413:126166744:-1 gene:ENSMUSG00000049107 gene_biotype:protein_coding transcript_biotype:protein_coding // ensembl // 11 // --- /// ENSMUST00000112244 // ensembl:known chromosome:GRCm38:6:126101413:126166744:-1 gene:…	---
1417262_at	1589.87	P	341.72	P	4.6526	P	Mouse Genome 430 2.0 Array	Mus musculus	6-Oct-14	Consensus sequence	GenBank	Mm.3137.1	"gb:M88242.1 /DB_XREF=gi:193637 /GEN=griPGHS /FEA=FLmRNA /CNT=105 /TID=Mm.3137.1 /TIER=FL+Stack /STK=50 /UG=Mm.3137 /LL=19225 /DEF=Mouse glucocortoid-regulated inflammatory prostaglandin GH synthase (griPGHS) mRNA, complete cds. /PROD=glucocorticoid-regulated inflammatoryprostaglandin synthase /FL=gb:M94967.1 gb:M64291.1 gb:M88242.1 gb:NM_011198.1"	M94967	Mm.3137	Mm.292547	December 2011 (Mouse Genome Sequencing Consortium and NCBI 38)	chr1:150100098-150108234 (+) // 95.89 // qG1	prostaglandin-endoperoxide synthase 2	Ptgs2	chr1 H1|1 63.84 cM	full length	ENSMUSG00000032487	19225	Q05769 /// Q3UMR6 /// Q7TMV2	EC:1.14.99.1	---	NP_035328	NM_011198	---	---	---	97798	---	---	"0001516 // prostaglandin biosynthetic process // inferred from direct assay /// 0001516 // prostaglandin biosynthetic process // not recorded /// 0001525 // angiogenesis // not recorded /// 0006629 // lipid metabolic process // inferred from electronic annotation /// 0006631 // fatty acid metabolic process // inferred from electronic annotation /// 0006633 // fatty acid biosynthetic process // i…	0005634 // nucleus // inferred from direct assay /// 0005737 // cytoplasm // inferred from direct assay /// 0005737 // cytoplasm // not recorded /// 0005783 // endoplasmic reticulum // inferred from electronic annotation /// 0005789 // endoplasmic reticulum membrane // inferred from electronic annotation /// 0005901 // caveola // not recorded /// 0016020 // membrane // inferred from electronic an…	"0004601 // peroxidase activity // inferred from electronic annotation /// 0004666 // prostaglandin-endoperoxide synthase activity // inferred from direct assay /// 0004666 // prostaglandin-endoperoxide synthase activity // not recorded /// 0005515 // protein binding // inferred from electronic annotation /// 0008289 // lipid binding // not recorded /// 0016491 // oxidoreductase activity // infer…	Eicosanoid_Synthesis // GenMAPP /// Prostaglandin_synthesis_regulation // GenMAPP	---	---	---	This probe set was annotated using the Matching Probes based pipeline to a Entrez Gene identifier using 5 transcripts. // false // Matching Probes // A	"ENSMUST00000035065(10),M64291(11),M88242(11),NM_011198(10),uc007cxv.1"	"ENSMUST00000035065 // ensembl_havana_transcript:known chromosome:GRCm38:1:150100031:150108227:1 gene:ENSMUSG00000032487 gene_biotype:protein_coding transcript_biotype:protein_coding // ensembl // 10 // --- /// M64291 // Mus musculus prostaglandin synthase mRNA, complete cds. // gb // 11 // --- /// M88242 // Mouse glucocortoid-regulated inflammatory prostaglandin G/H synthase (griPGHS) mRNA, comp…	X98792 // gb // 8 // Cross Hyb Matching Probes
1453006_at	364.76	P	78.45	P	4.6496	P	Mouse Genome 430 2.0 Array	Mus musculus	6-Oct-14	Consensus sequence	GenBank	Mm.41674.1	gb:AI506568 /DB_XREF=gi:4404419 /DB_XREF=vl96b04.x1 /CLONE=IMAGE:988495 /FEA=mRNA /CNT=26 /TID=Mm.41674.1 /TIER=Stack /STK=13 /UG=Mm.41674 /LL=72514 /UG_GENE=2610306H15Rik /UG_TITLE=RIKEN cDNA 2610306H15 gene	AI506568	Mm.41674	Mm.414032 /// Mm.41674	December 2011 (Mouse Genome Sequencing Consortium and NCBI 38)	chr19:36917554-36919275 (-) // 97.63 // qC2	fibroblast growth factor binding protein 3	Fgfbp3	chr19 C2|19	est /// full length	ENSMUSG00000047632 /// OTTMUSG00000032869	72514	Q1HCM0 /// Q9CST8	---	---	NP_082539	NM_028263	---	---	---	1919764	---	---	0043117 // positive regulation of vascular permeability // not recorded /// 0045743 // positive regulation of fibroblast growth factor receptor signaling pathway // not recorded	0005576 // extracellular region // not recorded	0008201 // heparin binding // not recorded /// 0017134 // fibroblast growth factor binding // not recorded /// 0019838 // growth factor binding // inferred from electronic annotation	---	IPR010510 // FGF binding 1 // 5.0E-73	---	---	This probe set was annotated using the Matching Probes based pipeline to a Entrez Gene identifier using 4 transcripts. // false // Matching Probes // A	"BC055778(11),ENSMUST00000057337(11),NM_028263(11),uc008hhv.1"	"BC055778 // Mus musculus fibroblast growth factor binding protein 3, mRNA (cDNA clone MGC:67563 IMAGE:6403098), complete cds. // gb // 11 // --- /// ENSMUST00000057337 // ensembl_havana_transcript:known chromosome:GRCm38:19:36917550:36919615:-1 gene:ENSMUSG00000047632 gene_biotype:protein_coding transcript_biotype:protein_coding // ensembl // 11 // --- /// NM_028263 // Mus musculus fibroblast gr…	---
1435825_at	151.53	P	32.93	P	4.6016	P	Mouse Genome 430 2.0 Array	Mus musculus	6-Oct-14	Consensus sequence	GenBank	Mm.23318.1	gb:BG969012 /DB_XREF=gi:14356649 /DB_XREF=602834950F1 /CLONE=IMAGE:4989277 /FEA=EST /CNT=19 /TID=Mm.23318.1 /TIER=Stack /STK=13 /UG=Mm.23318 /LL=105779 /UG_GENE=AI115505 /UG_TITLE=expressed sequence AI115505	BG969012	Mm.23318	Mm.279542	December 2011 (Mouse Genome Sequencing Consortium and NCBI 38)	chr15:101144146-101145333 (+) // 94.04 // qF1	"activin A receptor, type II-like 1"	Acvrl1	chr15|15 F3	full length	ENSMUSG00000000530 /// OTTMUSG00000029275	11482	Q61288 /// D3YUY5 /// D3Z7H9 /// Q91YV1 /// Q9CU19	EC:2.7.11.30	---	NP_001264184 /// NP_001264186 /// NP_001264187 /// NP_001264188 /// NP_033742	NM_001277255 /// NM_001277257 /// NM_001277258 /// NM_001277259 /// NM_009612	---	---	---	---	---	---	"0001525 // angiogenesis // inferred from mutant phenotype /// 0001525 // angiogenesis // not recorded /// 0001701 // in utero embryonic development // inferred from mutant phenotype /// 0001937 // negative regulation of endothelial cell proliferation // inferred from direct assay /// 0001938 // positive regulation of endothelial cell proliferation // inferred from direct assay /// 0001946 // lym…	0005887 // integral component of plasma membrane // not recorded /// 0009986 // cell surface // not recorded /// 0016020 // membrane // inferred from electronic annotation /// 0016021 // integral component of membrane // inferred from electronic annotation /// 0030425 // dendrite // not recorded /// 0043025 // neuronal cell body // not recorded	"0000166 // nucleotide binding // inferred from electronic annotation /// 0004672 // protein kinase activity // inferred from electronic annotation /// 0004674 // protein serine/threonine kinase activity // not recorded /// 0004675 // transmembrane receptor protein serine/threonine kinase activity // inferred from electronic annotation /// 0004702 // receptor signaling protein serine/threonine ki…	---	"IPR000472 // TGF-beta receptor/activin receptor, type I/II // 1.0E-9 /// IPR000719 // Protein kinase domain // 1.7E-57 /// IPR001245 // Serine-threonine/tyrosine-protein kinase catalytic domain // 8.3E-41 /// IPR003605 // TGF beta receptor, GS motif // 1.8E-17"	---	---	This probe set was annotated using the Matching Probes based pipeline to a Entrez Gene identifier using 12 transcripts. // false // Matching Probes // A	"ENSMUST00000000542(11),ENSMUST00000120754(11),NM_001277255(11),NM_001277257(11),NM_001277258(11),NM_001277259(11),NM_009612(11),uc007xsm.2,uc007xsn.2,uc007xso.2,uc007xsp.2,uc007xsq.2"	"ENSMUST00000000542 // ensembl_havana_transcript:known chromosome:GRCm38:15:101128522:101145336:1 gene:ENSMUSG00000000530 gene_biotype:protein_coding transcript_biotype:protein_coding // ensembl // 11 // --- /// ENSMUST00000120754 // havana:known chromosome:GRCm38:15:101134133:101145336:1 gene:ENSMUSG00000000530 gene_biotype:protein_coding transcript_biotype:protein_coding // ensembl // 11 // ---…	---
1418301_at	55.46	P	12.23	A	4.5348	P	Mouse Genome 430 2.0 Array	Mus musculus	6-Oct-14	Consensus sequence	GenBank	Mm.4179.1	"gb:NM_016851.1 /DB_XREF=gi:8393629 /GEN=Irf6 /FEA=FLmRNA /CNT=77 /TID=Mm.4179.1 /TIER=FL+Stack /STK=26 /UG=Mm.4179 /LL=54139 /DEF=Mus musculus interferon regulatory factor 6 (Irf6), mRNA. /PROD=interferon regulatory factor 6 /FL=gb:NM_016851.1 gb:U73029.1 gb:BC008515.1"	NM_016851	Mm.4179	Mm.273695	December 2011 (Mouse Genome Sequencing Consortium and NCBI 38)	chr1:193153127-193172040 (+) // 95.44 // qH6	interferon regulatory factor 6	Irf6	chr1 H6|1 97.6 cM	full length	ENSMUSG00000026638 /// OTTMUSG00000033402	54139	P97431 /// Q3UEJ9 /// Q6IR14 /// Q8C2Z7	---	---	NP_058547 /// XP_006497325 /// XP_006497326	NM_016851 /// NM_178083 /// XM_006497262 /// XM_006497263	---	---	---	1859211	---	---	"0006351 // transcription, DNA-templated // inferred from electronic annotation /// 0006355 // regulation of transcription, DNA-templated // inferred from electronic annotation /// 0007050 // cell cycle arrest // not recorded /// 0008285 // negative regulation of cell proliferation // inferred from genetic interaction /// 0008285 // negative regulation of cell proliferation // not recorded /// 00…	0005634 // nucleus // inferred from electronic annotation /// 0005737 // cytoplasm // not recorded /// 0070062 // extracellular vesicular exosome // not recorded	0000975 // regulatory region DNA binding // inferred from electronic annotation /// 0003677 // DNA binding // inferred from direct assay /// 0003700 // sequence-specific DNA binding transcription factor activity // inferred from direct assay /// 0005515 // protein binding // inferred from electronic annotation	Apoptosis // GenMAPP	IPR001346 // Interferon regulatory factor DNA-binding domain // 1.3E-51 /// IPR019471 // Interferon regulatory factor-3 // 1.4E-68	---	---	This probe set was annotated using the Matching Probes based pipeline to a Entrez Gene identifier using 8 transcripts. // false // Matching Probes // A	"AK165707(11),BC008515(11),ENSMUST00000076521(11),NM_016851(11),U73029(11),uc007edy.1,XM_006497262(11),XM_006497263(11)"	"AK165707 // Mus musculus adult male intestinal mucosa cDNA, RIKEN full-length enriched library, clone:G630008M04 product:interferon regulatory factor 6, full insert sequence. // gb_htc // 11 // --- /// BC008515 // Mus musculus interferon regulatory factor 6, mRNA (cDNA clone MGC:5918 IMAGE:3592582), complete cds. // gb // 11 // --- /// ENSMUST00000076521 // ensembl_havana_transcript:known chromo…	BC071221 // gb // 6 // Cross Hyb Matching Probes
1435172_at	81.51	P	18.2	A	4.4786	P	Mouse Genome 430 2.0 Array	Mus musculus	6-Oct-14	Consensus sequence	GenBank	Mm.200692.1	gb:BB128925 /DB_XREF=gi:16266157 /DB_XREF=BB128925 /CLONE=9630035G12 /FEA=EST /CNT=26 /TID=Mm.200692.1 /TIER=Stack /STK=19 /UG=Mm.200692 /LL=97512 /UG_GENE=C77258 /UG_TITLE=expressed sequence C77258	BB128925	Mm.200692	Mm.200692	December 2011 (Mouse Genome Sequencing Consortium and NCBI 38)	chr9:118485286-118486123 (+) // 88.31 // qF3	eomesodermin homolog (Xenopus laevis)	Eomes	chr9 F3|9 70.21 cM	full length	ENSMUSG00000032446 /// OTTMUSG00000021058	13813	O54839 /// F6VSW9 /// Q5PSA9	---	---	NP_001158261 /// NP_034266 /// XP_006512003	NM_001164789 /// NM_010136 /// XM_006511940	---	---	---	1201683	---	---	"0000122 // negative regulation of transcription from RNA polymerase II promoter // inferred from direct assay /// 0001706 // endoderm formation // inferred from mutant phenotype /// 0001707 // mesoderm formation // inferred from mutant phenotype /// 0001714 // endodermal cell fate specification // inferred from mutant phenotype /// 0001824 // blastocyst development // inferred from mutant phenot…	0005622 // intracellular // inferred from direct assay /// 0005634 // nucleus // inferred from direct assay	0000977 // RNA polymerase II regulatory region sequence-specific DNA binding // inferred from direct assay /// 0001102 // RNA polymerase II activating transcription factor binding // inferred from physical interaction /// 0001191 // RNA polymerase II transcription factor binding transcription factor activity involved in negative regulation of transcription // inferred from direct assay /// 000367…	---	"IPR001699 // Transcription factor, T-box // 3.6E-82"	---	---	This probe set was annotated using the Matching Probes based pipeline to a Entrez Gene identifier using 7 transcripts. // false // Matching Probes // A	"AK081881(10),BC094319(11),ENSMUST00000035020(11),NM_001164789(11),NM_010136(11),uc009rzp.2,uc009rzq.2"	"AK081881 // Mus musculus 16 days embryo head cDNA, RIKEN full-length enriched library, clone:C130084G11 product:eomesodermin homolog (Xenopus laevis), full insert sequence. // gb_htc // 10 // --- /// BC094319 // Mus musculus eomesodermin homolog (Xenopus laevis), mRNA (cDNA clone MGC:106424 IMAGE:5721456), complete cds. // gb // 11 // --- /// ENSMUST00000035020 // ensembl_havana_transcript:known…	XR_379991 // refseq // 11 // Negative Strand Matching Probes
1423450_a_at	116.06	P	26.02	P	4.4604	P	Mouse Genome 430 2.0 Array	Mus musculus	6-Oct-14	Consensus sequence	GenBank	Mm.12559.1	gb:AV226060 /DB_XREF=gi:16385294 /DB_XREF=AV226060 /CLONE=3830612G02 /FEA=FLmRNA /CNT=41 /TID=Mm.12559.1 /TIER=Stack /STK=21 /UG=Mm.12559 /LL=15476 /UG_GENE=Hs3st1 /UG_TITLE=heparan sulfate (glucosamine) 3-O-sulfotransferase 1 /FL=gb:AF019385.1 gb:NM_010474.1	AV226060	Mm.12559	Mm.12559 /// Mm.427791	December 2011 (Mouse Genome Sequencing Consortium and NCBI 38)	chr5:39613934-39755475 (-) // 91.93 // qB3	heparan sulfate (glucosamine) 3-O-sulfotransferase 1	Hs3st1	chr5 B3|5 21.14 cM	est /// full length	ENSMUSG00000051022 /// OTTMUSG00000029672	15476	O35310 /// D3YUR4 /// D3YZM3	EC:2.8.2.23	---	NP_034604 /// XP_006503809	NM_010474 /// XM_006503746	---	---	---	1201606	---	---	0008152 // metabolic process // inferred from electronic annotation	0005737 // cytoplasm // inferred from electronic annotation /// 0005794 // Golgi apparatus // inferred from electronic annotation /// 0005796 // Golgi lumen // inferred from electronic annotation	0008146 // sulfotransferase activity // inferred from electronic annotation /// 0008467 // [heparan sulfate]-glucosamine 3-sulfotransferase 1 activity // inferred from electronic annotation /// 0016740 // transferase activity // inferred from electronic annotation	---	IPR000863 // Sulfotransferase domain // 9.6E-43	---	---	This probe set was annotated using the Matching Probes based pipeline to a Entrez Gene identifier using 7 transcripts. // false // Matching Probes // A	"AF019385(11),AK132292(11),BC009133(11),ENSMUST00000053116(11),ENSMUST00000117944(11),NM_010474(11),uc008xgy.2"	"AF019385 // Mus musculus heparan sulfate D-glucosaminyl 3-O-sulfotransferase-1 precursor (3OST1) mRNA, alternatively spliced, complete cds. // gb // 11 // --- /// AK132292 // Mus musculus 18 days pregnant adult female placenta and extra embryonic tissue cDNA, RIKEN full-length enriched library, clone:3830612G02 product:heparan sulfate (glucosamine) 3-O-sulfotransferase 1, full insert sequence. /…	uc033ijg.1 // ucsc_genes // 8 // Cross Hyb Matching Probes /// GENSCAN00000050186 // ensembl // 8 // Cross Hyb Matching Probes
1424451_at	220.27	P	49.78	P	4.4249	P	Mouse Genome 430 2.0 Array	Mus musculus	6-Oct-14	Consensus sequence	GenBank	Mm.205266.2	"gb:BC019882.1 /DB_XREF=gi:18043768 /FEA=FLmRNA /CNT=83 /TID=Mm.205266.2 /TIER=FL+Stack /STK=31 /UG=Mm.205266 /LL=113868 /UG_GENE=Acaa /DEF=Mus musculus, Similar to Acetyl-CoA acyltransferase, 3-oxo acyl-CoA thiolase A, peroxisomal, clone MGC:29978 IMAGE:5123887, mRNA, complete cds. /PROD=Similar to Acetyl-CoA acyltransferase, 3-oxoacyl-CoA thiolase A, peroxisomal /FL=gb:BC019882.1"	BC019882	Mm.205266	Mm.379402	December 2011 (Mouse Genome Sequencing Consortium and NCBI 38)	chr9:119148042-119157057 (-) // 96.0 // qF3	acetyl-Coenzyme A acyltransferase 1B	Acaa1b	chr9 F3|9	full length	ENSMUSG00000010651 /// OTTMUSG00000033525	235674	Q8VCH0 /// Q3TUU3 /// Q3UKM0 /// Q8R343	EC:2.3.1.16	---	NP_666342 /// XP_006512176 /// XP_006512177 /// XP_006512178 /// XP_006512179	NM_146230 /// XM_006512113 /// XM_006512114 /// XM_006512115 /// XM_006512116	---	---	---	3605455	---	---	0006629 // lipid metabolic process // inferred from electronic annotation /// 0006631 // fatty acid metabolic process // inferred from electronic annotation /// 0008152 // metabolic process // inferred from electronic annotation /// 0008610 // lipid biosynthetic process // inferred from electronic annotation	0005739 // mitochondrion // inferred from direct assay /// 0005777 // peroxisome // inferred from electronic annotation	"0003824 // catalytic activity // inferred from electronic annotation /// 0003985 // acetyl-CoA C-acetyltransferase activity // traceable author statement /// 0003988 // acetyl-CoA C-acyltransferase activity // inferred from electronic annotation /// 0016740 // transferase activity // inferred from electronic annotation /// 0016746 // transferase activity, transferring acyl groups // inferred fro…	---	"IPR013747 // 3-Oxoacyl-[acyl-carrier-protein (ACP)] synthase III C-terminal // 1.3E-8 /// IPR020616 // Thiolase, N-terminal // 1.2E-92 /// IPR020617 // Thiolase, C-terminal // 1.1E-54"	---	---	This probe set was annotated using the Matching Probes based pipeline to a Entrez Gene identifier using 6 transcripts. // false // Matching Probes // A	"AY273812(11),BC019882(11),ENSMUST00000010795(11),NM_146230(11),uc009saj.1,XM_006512113(11)"	"AY273812 // Mus musculus 3-ketoacyl-CoA thiolase B mRNA, complete cds. // gb // 11 // --- /// BC019882 // Mus musculus acetyl-Coenzyme A acyltransferase 1B, mRNA (cDNA clone MGC:29978 IMAGE:5123887), complete cds. // gb // 11 // --- /// ENSMUST00000010795 // ensembl_havana_transcript:known chromosome:GRCm38:9:119148023:119157093:-1 gene:ENSMUSG00000010651 gene_biotype:protein_coding transcript_b…	OTTMUST00000084304 // vega // 11 // Negative Strand Matching Probes /// ENSMUST00000140326 // ensembl // 11 // Negative Strand Matching Probes
1424560_at	298.1	P	67.71	P	4.4026	P	Mouse Genome 430 2.0 Array	Mus musculus	6-Oct-14	Consensus sequence	GenBank	Mm.2534.1	"gb:U87814.1 /DB_XREF=gi:1857711 /FEA=FLmRNA /CNT=34 /TID=Mm.2534.1 /TIER=FL+Stack /STK=25 /UG=Mm.2534 /LL=19200 /UG_GENE=Pstpip1 /DEF=Mus musculus PEST phosphatase interacting protein mRNA, complete cds. /PROD=PEST phosphatase interacting protein /FL=gb:U87814.1"	U87814	Mm.2534	Mm.2534	December 2011 (Mouse Genome Sequencing Consortium and NCBI 38)	chr9:56089975-56128887 (+) // 92.82 // qB	proline-serine-threonine phosphatase-interacting protein 1	Pstpip1	chr9|9 C	full length	ENSMUSG00000032322 /// OTTMUSG00000026139	19200	P97814	---	---	NP_035323 /// XP_006510928 /// XP_006510929 /// XP_006510930 /// XP_006510931 /// XP_006510932	NM_011193 /// XM_006510865 /// XM_006510866 /// XM_006510867 /// XM_006510868 /// XM_006510869	---	---	---	1321396	---	---	0000910 // cytokinesis // inferred by curator /// 0002376 // immune system process // inferred from electronic annotation /// 0006897 // endocytosis // inferred from electronic annotation /// 0006954 // inflammatory response // inferred from electronic annotation /// 0007155 // cell adhesion // inferred from electronic annotation /// 0045087 // innate immune response // inferred from electronic a…	0001725 // stress fiber // inferred from direct assay /// 0001931 // uropod // inferred from electronic annotation /// 0005737 // cytoplasm // inferred from electronic annotation /// 0005826 // actomyosin contractile ring // inferred from direct assay /// 0005856 // cytoskeleton // inferred from electronic annotation /// 0030027 // lamellipodium // inferred from electronic annotation /// 0032154 …	0003779 // actin binding // inferred from direct assay /// 0003824 // catalytic activity // inferred from electronic annotation /// 0005515 // protein binding // inferred from physical interaction /// 0016491 // oxidoreductase activity // inferred from electronic annotation /// 0019903 // protein phosphatase binding // inferred from direct assay	---	IPR001060 // FCH domain // 1.4E-23 /// IPR001452 // SH3 domain // 3.3E-19 /// IPR011511 // Variant SH3 domain // 2.8E-15	---	---	This probe set was annotated using the Matching Probes based pipeline to a Entrez Gene identifier using 11 transcripts. // false // Matching Probes // A	"BC096761(11),ENSMUST00000059206(11),ENSMUST00000138646(11),ENSMUST00000147360(11),NM_011193(11),U87814(11),uc009psv.2,XM_006510865(11),XM_006510867(11),XM_006510868(11),XM_006510869(11)"	"BC096761 // Mus musculus proline-serine-threonine phosphatase-interacting protein 1, mRNA (cDNA clone MGC:107375 IMAGE:30040955), complete cds. // gb // 11 // --- /// ENSMUST00000059206 // ensembl_havana_transcript:known chromosome:GRCm38:9:56089962:56128888:1 gene:ENSMUSG00000032322 gene_biotype:protein_coding transcript_biotype:protein_coding // ensembl // 11 // --- /// ENSMUST00000138646 // h…	GENSCAN00000053516 // ensembl // 8 // Cross Hyb Matching Probes
1416996_at	87.91	P	20	P	4.3955	P	Mouse Genome 430 2.0 Array	Mus musculus	6-Oct-14	Consensus sequence	GenBank	Mm.104771.1	"gb:BC005421.1 /DB_XREF=gi:13529346 /FEA=FLmRNA /CNT=111 /TID=Mm.104771.1 /TIER=FL+Stack /STK=61 /UG=Mm.104771 /LL=54610 /UG_GENE=Vrp-pending /DEF=Mus musculus, vascular Rab-GAPTBC-containing, clone MGC:5724 IMAGE:3594100, mRNA, complete cds. /PROD=vascular Rab-GAPTBC-containing /FL=gb:NM_018775.1 gb:U88873.1 gb:BC005421.1"	BC005421	Mm.104771	Mm.387293 /// Mm.415662 /// Mm.486907	December 2011 (Mouse Genome Sequencing Consortium and NCBI 38)	chr1:39371498-39478716 (-) // 94.55 // qB	"TBC1 domain family, member 8"	Tbc1d8	chr1 B|1	est /// full length	ENSMUSG00000003134	54610	Q9Z1A9	---	---	NP_061245 /// XP_006496209 /// XP_006496210 /// XP_006496211	NM_018775 /// XM_006496146 /// XM_006496147 /// XM_006496148	---	---	---	1927225	---	---	0032313 // regulation of Rab GTPase activity // inferred from electronic annotation /// 0032851 // positive regulation of Rab GTPase activity // inferred from electronic annotation /// 0043547 // positive regulation of GTPase activity // inferred from electronic annotation	---	0005096 // GTPase activator activity // inferred from electronic annotation /// 0005097 // Rab GTPase activator activity // inferred from electronic annotation /// 0005509 // calcium ion binding // inferred from electronic annotation	Cell_Cycle_KEGG // GenMAPP	IPR000195 // Rab-GTPase-TBC domain // 7.5E-51 /// IPR004182 // GRAM domain // 1.6E-20 /// IPR004182 // GRAM domain // 2.7E-19	---	---	This probe set was annotated using the Matching Probes based pipeline to a Entrez Gene identifier using 6 transcripts. // false // Matching Probes // A	"BC065081(11),ENSMUST00000054462(11),NM_018775(11),U88873(11),uc007atg.3,XM_006496146(11)"	"BC065081 // Mus musculus TBC1 domain family, member 8, mRNA (cDNA clone MGC:86046 IMAGE:6832495), complete cds. // gb // 11 // --- /// ENSMUST00000054462 // ensembl:known chromosome:GRCm38:1:39371499:39478747:-1 gene:ENSMUSG00000003134 gene_biotype:protein_coding transcript_biotype:protein_coding // ensembl // 11 // --- /// NM_018775 // Mus musculus TBC1 domain family, member 8 (Tbc1d8), mRNA. /…	GENSCAN00000020000 // ensembl // 2 // Cross Hyb Matching Probes
1428705_at	868.53	P	197.81	P	4.3907	P	Mouse Genome 430 2.0 Array	Mus musculus	6-Oct-14	Consensus sequence	GenBank	Mm.46470.1	"gb:AK005731.1 /DB_XREF=gi:12838458 /FEA=mRNA /CNT=30 /TID=Mm.46470.1 /TIER=Stack /STK=25 /UG=Mm.46470 /LL=69327 /UG_GENE=1700007K13Rik /UG_TITLE=RIKEN cDNA 1700007K13 gene /DEF=Mus musculus adult male testis cDNA, RIKEN full-length enriched library, clone:1700007K13:hypothetical protein, full insert sequence."	AK005731	Mm.46470	Mm.46470	December 2011 (Mouse Genome Sequencing Consortium and NCBI 38)	chr2:28461878-28466332 (-) // 99.15 // qA3	RIKEN cDNA 1700007K13 gene	1700007K13Rik	chr2 A3|2	full length	ENSMUSG00000026831 /// OTTMUSG00000011647	69327	Q5BN45 /// Q9DAL8	---	---	NP_081316	NM_027040	---	---	---	1916577	---	---	---	---	---	---	---	---	---	This probe set was annotated using the Matching Probes based pipeline to a Entrez Gene identifier using 5 transcripts. // false // Matching Probes // A	"AK005731(10),AY927869(9),BC099566(11),ENSMUST00000086370(11),uc008iyf.1"	"AK005731 // Mus musculus adult male testis cDNA, RIKEN full-length enriched library, clone:1700007K13 product:hypothetical protein, full insert sequence. // gb_htc // 10 // --- /// AY927869 // Mus musculus pierce 1 mRNA, complete cds. // gb // 9 // --- /// BC099566 // Mus musculus RIKEN cDNA 1700007K13 gene, mRNA (cDNA clone MGC:118342 IMAGE:30916995), complete cds. // gb // 11 // --- /// ENSMUS…	OTTMUST00000077208 // vega // 8 // Cross Hyb Matching Probes /// OTTMUST00000077209 // vega // 6 // Cross Hyb Matching Probes /// ENSMUST00000126242 // ensembl // 8 // Cross Hyb Matching Probes /// ENSMUST00000127683 // ensembl // 6 // Cross Hyb Matching Probes /// NONMMUT036453 // noncode // 8 // Cross Hyb Matching Probes
1419082_at	46.67	P	10.94	M	4.266	P	Mouse Genome 430 2.0 Array	Mus musculus	6-Oct-14	Consensus sequence	GenBank	Mm.5019.1	"gb:NM_011111.1 /DB_XREF=gi:6755097 /GEN=Serpinb2 /FEA=FLmRNA /CNT=23 /TID=Mm.5019.1 /TIER=FL+Stack /STK=14 /UG=Mm.5019 /LL=18788 /DEF=Mus musculus serine (or cysteine) proteinase inhibitor, clade B (ovalbumin), member 2 (Serpinb2), mRNA. /PROD=plasminogen activator inhibitor, type II /FL=gb:NM_011111.1"	NM_011111	Mm.5019	Mm.271870 /// Mm.405450	December 2011 (Mouse Genome Sequencing Consortium and NCBI 38)	chr1:107515461-107525599 (+) // 95.42 // qE2.1	"serine (or cysteine) peptidase inhibitor, clade B, member 2"	Serpinb2	chr1 E2.1|1 50.34 cM	est /// full length	ENSMUSG00000062345 /// OTTMUSG00000021001	18788	P12388 /// F6QN99 /// F6ZFV0 /// Q542A3	---	---	NP_001167641 /// NP_035241	NM_001174170 /// NM_011111	---	---	---	---	---	---	0010466 // negative regulation of peptidase activity // inferred from electronic annotation /// 0010951 // negative regulation of endopeptidase activity // not recorded /// 0030162 // regulation of proteolysis // not recorded /// 0042060 // wound healing // not recorded /// 0043066 // negative regulation of apoptotic process // inferred from electronic annotation	0005576 // extracellular region // inferred from electronic annotation /// 0005615 // extracellular space // inferred from electronic annotation /// 0005737 // cytoplasm // not recorded	0004867 // serine-type endopeptidase inhibitor activity // not recorded /// 0030414 // peptidase inhibitor activity // inferred from electronic annotation	Blood_Clotting_Cascade // GenMAPP	IPR023796 // Serpin domain // 1.2E-131	---	---	This probe set was annotated using the Matching Probes based pipeline to a Entrez Gene identifier using 7 transcripts. // false // Matching Probes // A	"ENSMUST00000009356(11),ENSMUST00000064916(11),NM_001174170(11),NM_011111(11),uc007chn.2,uc007chp.2,uc011wqe.1"	"ENSMUST00000009356 // ensembl_havana_transcript:known chromosome:GRCm38:1:107511423:107525598:1 gene:ENSMUSG00000062345 gene_biotype:protein_coding transcript_biotype:protein_coding // ensembl // 11 // --- /// ENSMUST00000064916 // ensembl_havana_transcript:known chromosome:GRCm38:1:107511497:107525592:1 gene:ENSMUSG00000062345 gene_biotype:protein_coding transcript_biotype:protein_coding // ens…	XM_006544092 // refseq // 1 // Cross Hyb Matching Probes
1424967_x_at	250.21	P	59.74	P	4.1883	P	Mouse Genome 430 2.0 Array	Mus musculus	6-Oct-14	Consensus sequence	GenBank	Mm.632.2	"gb:L47552.1 /DB_XREF=gi:1161071 /FEA=FLmRNA /CNT=13 /TID=Mm.632.2 /TIER=FL+Stack /STK=10 /UG=Mm.632 /LL=21956 /UG_GENE=Tnnt2 /DEF=Mus musculus cardiac troponin T isoform A2b mRNA, complete cds. /PROD=cardiac troponin T isoform A2b /FL=gb:L47551.1 gb:L47550.1 gb:L47552.1"	L47552	Mm.632	Mm.247470	December 2011 (Mouse Genome Sequencing Consortium and NCBI 38)	chr1:135840861-135852260 (+) // 96.4 // qE4	"troponin T2, cardiac"	Tnnt2	chr1 E4|1 59.32 cM	full length	ENSMUSG00000026414	21956	P50752 /// J3QQ13 /// K3W4R6 /// K3W4R7 /// Q3TH80 /// Q3TQ90 /// Q6P3Z7 /// Q54AB6	---	---	NP_001123646 /// NP_001123647 /// NP_001123648 /// NP_001123649 /// NP_001123650 /// NP_001123651 /// NP_001123652 /// NP_001123653 /// NP_035749 /// XP_006529446 /// XP_006529447 /// XP_006529448 /// XP_006529449 /// XP_006529450 /// XP_006529451 /// XP_006529452 /// XP_006529453 /// XP_006529454 /// XP_006529455 /// XP_006529456 /// XP_006529457 /// XP_006529458	NM_001130174 /// NM_001130175 /// NM_001130176 /// NM_001130177 /// NM_001130178 /// NM_001130179 /// NM_001130180 /// NM_001130181 /// NM_011619 /// XM_006529383 /// XM_006529384 /// XM_006529385 /// XM_006529386 /// XM_006529387 /// XM_006529388 /// XM_006529389 /// XM_006529390 /// XM_006529391 /// XM_006529392 /// XM_006529393 /// XM_006529394 /// XM_006529395	---	---	---	104597	---	---	0006200 // ATP catabolic process // not recorded /// 0006936 // muscle contraction // inferred from direct assay /// 0006936 // muscle contraction // not recorded /// 0006937 // regulation of muscle contraction // not recorded /// 0007507 // heart development // inferred from mutant phenotype /// 0008016 // regulation of heart contraction // inferred from mutant phenotype /// 0008016 // regulatio…	0005737 // cytoplasm // inferred from direct assay /// 0005861 // troponin complex // inferred from direct assay /// 0005861 // troponin complex // not recorded /// 0005865 // striated muscle thin filament // not recorded /// 0030016 // myofibril // inferred from direct assay /// 0030016 // myofibril // not recorded /// 0030017 // sarcomere // inferred from direct assay	"0003779 // actin binding // not recorded /// 0005200 // structural constituent of cytoskeleton // inferred from direct assay /// 0005523 // tropomyosin binding // not recorded /// 0016887 // ATPase activity // not recorded /// 0030172 // troponin C binding // not recorded /// 0030674 // protein binding, bridging // not recorded /// 0031013 // troponin I binding // not recorded"	Striated_muscle_contraction // GenMAPP	IPR001978 // Troponin // 1.6E-40 /// IPR001978 // Troponin // 9.7E-41 /// IPR001978 // Troponin // 9.2E-41 /// IPR001978 // Troponin // 8.9E-41	---	---	This probe set was annotated using the Matching Probes based pipeline to a Entrez Gene identifier using 34 transcripts. // false // Matching Probes // A	"BC063753(9),ENSMUST00000027671(11),ENSMUST00000112085(11),ENSMUST00000112086(11),ENSMUST00000112087(11),ENSMUST00000178204(10),ENSMUST00000178854(11),ENSMUST00000179863(10),L47549(11),L47550(11),L47551(11),L47552(11),L47553(11),L47599(11),L47600(10),NM_001130174(10),NM_001130175(10),NM_001130176(11),NM_001130177(10),NM_001130178(11),NM_001130179(11),NM_001130180(11),NM_001130181(11),NM_011619(10…	"BC063753 // Mus musculus troponin T2, cardiac, mRNA (cDNA clone MGC:70020 IMAGE:30293959), complete cds. // gb // 9 // --- /// ENSMUST00000027671 // ensembl:known chromosome:GRCm38:1:135840875:135852260:1 gene:ENSMUSG00000026414 gene_biotype:protein_coding transcript_biotype:protein_coding // ensembl // 11 // --- /// ENSMUST00000112085 // ensembl:known chromosome:GRCm38:1:135840875:135852260:1 g…	OTTMUST00000126906 // vega // 3 // Cross Hyb Matching Probes /// AK002340 // gb_htc // 7 // Cross Hyb Matching Probes /// GENSCAN00000013555 // ensembl // 7 // Cross Hyb Matching Probes /// ENSMUST00000189826 // ensembl // 3 // Cross Hyb Matching Probes
1419722_at	868.79	P	208.13	P	4.1743	P	Mouse Genome 430 2.0 Array	Mus musculus	6-Oct-14	Consensus sequence	GenBank	Mm.5193.2	"gb:NM_008940.1 /DB_XREF=gi:6679486 /GEN=Klk8 /FEA=FLmRNA /CNT=11 /TID=Mm.5193.2 /TIER=FL /STK=7 /UG=Mm.5193 /LL=16624 /DEF=Mus musculus kallikrein 8 (Klk8), mRNA. /PROD=protease, serine, 19 (neuropsin) /FL=gb:D30785.1 gb:NM_008940.1"	NM_008940	Mm.5193	Mm.458023	December 2011 (Mouse Genome Sequencing Consortium and NCBI 38)	chr7:43797576-43803823 (+) // 98.66 // qB3	kallikrein related-peptidase 8	Klk8	chr7 B4|7 28.26 cM	full length	ENSMUSG00000064023	259277	Q61955	EC:3.4.21.118	---	NP_032966 /// XP_006540971	NM_008940 /// XM_006540908	---	---	---	1343327	---	---	0006508 // proteolysis // not recorded /// 0007613 // memory // inferred from mutant phenotype /// 0008219 // cell death // inferred from mutant phenotype /// 0009611 // response to wounding // inferred from direct assay /// 0031642 // negative regulation of myelination // inferred from mutant phenotype /// 0043616 // keratinocyte proliferation // inferred from mutant phenotype /// 0048681 // neg…	0005576 // extracellular region // inferred from electronic annotation /// 0005615 // extracellular space // inferred from direct assay /// 0005737 // cytoplasm // inferred from direct assay /// 0005737 // cytoplasm // not recorded	0003824 // catalytic activity // inferred from electronic annotation /// 0004252 // serine-type endopeptidase activity // inferred from direct assay /// 0004252 // serine-type endopeptidase activity // not recorded /// 0005515 // protein binding // inferred from electronic annotation /// 0008233 // peptidase activity // inferred from electronic annotation /// 0008236 // serine-type peptidase acti…	---	IPR001254 // Peptidase S1 // 7.1E-79	---	---	This probe set was annotated using the Matching Probes based pipeline to a Entrez Gene identifier using 6 transcripts. // false // Matching Probes // A	"AB074296(10),BC055895(11),D30785(11),ENSMUST00000085461(11),NM_008940(11),uc009gns.1"	"AB074296 // Mus musculus NP mRNA for neuropsin, partial cds. // gb // 10 // --- /// BC055895 // Mus musculus kallikrein related-peptidase 8, mRNA (cDNA clone MGC:68231 IMAGE:4019947), complete cds. // gb // 11 // --- /// D30785 // Mus musculus mRNA for neuropsin, complete cds. // gb // 11 // --- /// ENSMUST00000085461 // ensembl:known chromosome:GRCm38:7:43797577:43803822:1 gene:ENSMUSG000000640…	---
1443698_at	1767.69	P	424.02	P	4.1689	P	Mouse Genome 430 2.0 Array	Mus musculus	6-Oct-14	Consensus sequence	GenBank	Mm.149240.1	gb:BB645745 /DB_XREF=gi:16480175 /DB_XREF=BB645745 /CLONE=B530033B21 /FEA=EST /CNT=3 /TID=Mm.149240.1 /TIER=ConsEnd /STK=3 /UG=Mm.149240 /UG_TITLE=ESTs	BB645745	Mm.149240	Mm.291131	December 2011 (Mouse Genome Sequencing Consortium and NCBI 38)	chr11:72301664-72308737 (+) // 98.53 // qB4	XIAP associated factor 1	Xaf1	chr11 B4|11	full length	ENSMUSG00000040483 /// OTTMUSG00000006106	327959	Q5NBU8 /// F6ZMN8 /// Z4YN17	---	---	NP_001032802 /// NP_001278082 /// XP_006533630 /// XP_006533631 /// XP_006533632 /// XP_006533633 /// XP_006533634 /// XP_006533635 /// XP_006533636	NM_001037713 /// NM_001291153 /// XM_006533567 /// XM_006533568 /// XM_006533569 /// XM_006533570 /// XM_006533571 /// XM_006533572 /// XM_006533573	---	---	---	3772572	---	---	0006915 // apoptotic process // inferred from electronic annotation /// 0031333 // negative regulation of protein complex assembly // not recorded /// 0035456 // response to interferon-beta // not recorded	0005634 // nucleus // not recorded /// 0005737 // cytoplasm // inferred from electronic annotation /// 0005739 // mitochondrion // inferred from electronic annotation	0005515 // protein binding // inferred from electronic annotation /// 0046872 // metal ion binding // inferred from electronic annotation	---	---	---	---	This probe set was annotated using the Matching Probes based pipeline to a Entrez Gene identifier using 11 transcripts. // false // Matching Probes // A	"AK140315(9),ENSMUST00000094041(11),ENSMUST00000142921(9),ENSMUST00000146233(10),NM_001037713(10),uc007jyq.2,uc007jyr.2,uc011xyi.1,XM_006533567(10),XM_006533568(10),XM_006533570(10)"	"AK140315 // Mus musculus 4 days neonate male adipose cDNA, RIKEN full-length enriched library, clone:B430101G10 product:weakly similar to XIAP associated factor-1 (ZAP-1) [Homo sapiens], full insert sequence. // gb_htc // 9 // --- /// ENSMUST00000094041 // havana:known chromosome:GRCm38:11:72301663:72308749:1 gene:ENSMUSG00000040483 gene_biotype:protein_coding transcript_biotype:nonsense_mediate…	OTTMUST00000013800 // vega // 6 // Cross Hyb Matching Probes /// OTTMUST00000084527 // vega // 6 // Cross Hyb Matching Probes /// NM_001291153 // refseq // 6 // Cross Hyb Matching Probes /// ENSMUST00000151440 // ensembl // 6 // Cross Hyb Matching Probes /// ENSMUST00000140842 // ensembl // 6 // Cross Hyb Matching Probes
1455034_at	165.16	P	39.67	P	4.1633	P	Mouse Genome 430 2.0 Array	Mus musculus	6-Oct-14	Consensus sequence	GenBank	Mm.45081.1	gb:BB703394 /DB_XREF=gi:16052229 /DB_XREF=BB703394 /CLONE=7420451N07 /FEA=EST /CNT=31 /TID=Mm.45081.1 /TIER=Stack /STK=28 /UG=Mm.45081 /UG_TITLE=ESTs	BB703394	Mm.45081	Mm.3507 /// Mm.406232 /// Mm.420796	December 2011 (Mouse Genome Sequencing Consortium and NCBI 38)	chr2:57106829-57107346 (-) // 58.18 // qC1.1	"nuclear receptor subfamily 4, group A, member 2"	Nr4a2	chr2 C1.1|2 31.66 cM	est /// full length	ENSMUSG00000026826 /// OTTMUSG00000012562	18227	Q06219 /// A2AQQ8 /// Q3TYI4 /// Q9R1W4	---	---	NP_001132981 /// NP_038641	NM_001139509 /// NM_013613 /// XR_374065	---	---	---	---	---	---	"0001666 // response to hypoxia // inferred from mutant phenotype /// 0001764 // neuron migration // inferred from mutant phenotype /// 0001975 // response to amphetamine // inferred from mutant phenotype /// 0006351 // transcription, DNA-templated // inferred from direct assay /// 0006351 // transcription, DNA-templated // not recorded /// 0006355 // regulation of transcription, DNA-templated //…	0005634 // nucleus // inferred from direct assay /// 0005634 // nucleus // not recorded /// 0005737 // cytoplasm // not recorded	0000977 // RNA polymerase II regulatory region sequence-specific DNA binding // inferred from mutant phenotype /// 0000979 // RNA polymerase II core promoter sequence-specific DNA binding // inferred from direct assay /// 0001228 // RNA polymerase II transcription regulatory region sequence-specific DNA binding transcription factor activity involved in positive regulation of transcription // infe…	Nuclear_Receptors // GenMAPP	"IPR000536 // Nuclear hormone receptor, ligand-binding, core // 1.3E-34 /// IPR001628 // Zinc finger, nuclear hormone receptor-type // 4.7E-35 /// IPR001628 // Zinc finger, nuclear hormone receptor-type // 1.3E-35"	---	---	This probe set was annotated using the Matching Probes based pipeline to a Entrez Gene identifier using 4 transcripts. // false // Matching Probes // A	"ENSMUST00000028166(9),ENSMUST00000112629(9),ENSMUST00000183542(9),XR_374065(9)"	"ENSMUST00000028166 // ensembl_havana_transcript:known chromosome:GRCm38:2:57106830:57115038:-1 gene:ENSMUSG00000026826 gene_biotype:protein_coding transcript_biotype:protein_coding // ensembl // 9 // --- /// ENSMUST00000112629 // ensembl_havana_transcript:known chromosome:GRCm38:2:57106830:57124003:-1 gene:ENSMUSG00000026826 gene_biotype:protein_coding transcript_biotype:protein_coding // ensemb…	---
1420407_at	193.34	P	46.57	A	4.1516	P	Mouse Genome 430 2.0 Array	Mus musculus	6-Oct-14	Consensus sequence	GenBank	Mm.20853.1	"gb:NM_008519.1 /DB_XREF=gi:6678727 /GEN=Ltb4r1 /FEA=FLmRNA /CNT=13 /TID=Mm.20853.1 /TIER=FL /STK=5 /UG=Mm.20853 /LL=16995 /DEF=Mus musculus leukotriene B4 receptor 1 (Ltb4r1), mRNA. /PROD=leukotriene B4 receptor /FL=gb:AF110104.1 gb:NM_008519.1 gb:AF044030.1"	NM_008519	Mm.20853	Mm.20853	December 2011 (Mouse Genome Sequencing Consortium and NCBI 38)	chr14:55765966-55768489 (+) // 98.09 // qC3	leukotriene B4 receptor 1	Ltb4r1	chr14 C3|14 28.19 cM	full length	ENSMUSG00000046908 /// OTTMUSG00000034668	16995	O88855 /// Q3U2P2 /// A7VJD3	---	---	NP_032545 /// XP_006518729	NM_008519 /// XM_006518666	---	---	---	1309472	---	---	0006954 // inflammatory response // inferred from electronic annotation /// 0007165 // signal transduction // inferred from direct assay /// 0007186 // G-protein coupled receptor signaling pathway // inferred from direct assay	0005886 // plasma membrane // inferred from electronic annotation /// 0016020 // membrane // inferred from electronic annotation /// 0016021 // integral component of membrane // inferred from electronic annotation	0001632 // leukotriene B4 receptor activity // inferred from direct assay /// 0004871 // signal transducer activity // inferred from electronic annotation /// 0004930 // G-protein coupled receptor activity // inferred from electronic annotation /// 0004974 // leukotriene receptor activity // not recorded	GPCRDB_Class_A_Rhodopsin-like // GenMAPP /// Nucleotide_GPCRs // GenMAPP	"IPR000276 // G protein-coupled receptor, rhodopsin-like // 1.2E-50 /// IPR019424 // 7TM GPCR, olfactory receptor/chemoreceptor Srsx // 2.7E-12 /// IPR019430 // 7TM GPCR, serpentine receptor class x (Srx) // 2.4E-10"	---	---	This probe set was annotated using the Matching Probes based pipeline to a Entrez Gene identifier using 6 transcripts. // false // Matching Probes // A	"AF044030(11),AF110104(11),BC064063(11),ENSMUST00000057569(11),NM_008519(11),uc007uar.2"	"AF044030 // Mus musculus leukotriene B4 receptor mRNA, complete cds. // gb // 11 // --- /// AF110104 // Mus musculus leukotriene B4 receptor BLTR mRNA, complete cds. // gb // 11 // --- /// BC064063 // Mus musculus leukotriene B4 receptor 1, mRNA (cDNA clone MGC:73626 IMAGE:874601), complete cds. // gb // 11 // --- /// ENSMUST00000057569 // ensembl_havana_transcript:known chromosome:GRCm38:14:557…	OTTMUST00000088000 // vega // 7 // Cross Hyb Matching Probes /// uc033grb.1 // ucsc_genes // 7 // Cross Hyb Matching Probes /// GENSCAN00000007408 // ensembl // 7 // Cross Hyb Matching Probes
1417779_at	444.1	P	107.87	P	4.117	P	Mouse Genome 430 2.0 Array	Mus musculus	6-Oct-14	Consensus sequence	GenBank	Mm.25296.1	"gb:NM_025636.1 /DB_XREF=gi:13385097 /GEN=2310079N02Rik /FEA=FLmRNA /CNT=58 /TID=Mm.25296.1 /TIER=FL+Stack /STK=36 /UG=Mm.25296 /LL=66566 /DEF=Mus musculus RIKEN cDNA 2310079N02 gene (2310079N02Rik), mRNA. /PROD=RIKEN cDNA 2310079N02 /FL=gb:BC025168.1 gb:NM_025636.1"	NM_025636	Mm.25296	Mm.25296	December 2011 (Mouse Genome Sequencing Consortium and NCBI 38)	chr8:125734202-125748235 (+) // 98.46 // qE2	"nucleoside-triphosphatase, cancer-related"	Ntpcr	chr8 E2|8	full length	ENSMUSG00000031851 /// OTTMUSG00000032845	66566	Q9CQA9 /// D3YXL1 /// D3Z2W9 /// Q8C373 /// Q9CX79	EC:3.6.1.15	---	NP_079912 /// XP_006531346 /// XP_006531347 /// XP_006531348 /// XP_006531349 /// XP_006531350	NM_025636 /// XM_006531283 /// XM_006531284 /// XM_006531285 /// XM_006531286 /// XM_006531287	---	---	---	1913816	---	---	0008152 // metabolic process // inferred from electronic annotation /// 0016311 // dephosphorylation // inferred from electronic annotation	---	"0000166 // nucleotide binding // inferred from electronic annotation /// 0005524 // ATP binding // inferred from electronic annotation /// 0016740 // transferase activity // inferred from electronic annotation /// 0016787 // hydrolase activity // inferred from electronic annotation /// 0017111 // nucleoside-triphosphatase activity // inferred from electronic annotation /// 0044822 // poly(A) RNA…	---	"IPR004948 // Nucleoside-triphosphatase, THEP1 type // 3.1E-70"	---	---	This probe set was annotated using the Matching Probes based pipeline to a Entrez Gene identifier using 7 transcripts. // false // Matching Probes // A	"BC025168(11),ENSMUST00000034313(11),ENSMUST00000138656(9),NM_025636(11),uc009nyk.2,XM_006531285(11),XM_006531287(11)"	"BC025168 // Mus musculus RIKEN cDNA 2310079N02 gene, mRNA (cDNA clone MGC:35724 IMAGE:4223622), complete cds. // gb // 11 // --- /// ENSMUST00000034313 // ensembl_havana_transcript:known chromosome:GRCm38:8:125734203:125748235:1 gene:ENSMUSG00000031851 gene_biotype:protein_coding transcript_biotype:protein_coding // ensembl // 11 // --- /// ENSMUST00000138656 // havana:known chromosome:GRCm38:8:…	OTTMUST00000081836 // vega // 8 // Cross Hyb Matching Probes /// OTTMUST00000081837 // vega // 4 // Cross Hyb Matching Probes /// GENSCAN00000017556 // ensembl // 2 // Cross Hyb Matching Probes /// ENSMUST00000152189 // ensembl // 8 // Cross Hyb Matching Probes /// ENSMUST00000143504 // ensembl // 4 // Cross Hyb Matching Probes
1429905_at	143.62	P	35.02	P	4.1011	P	Mouse Genome 430 2.0 Array	Mus musculus	6-Oct-14	Consensus sequence	GenBank	Mm.116912.1	gb:BB041180 /DB_XREF=gi:8447566 /DB_XREF=BB041180 /CLONE=6030454E20 /FEA=mRNA /CNT=8 /TID=Mm.116912.1 /TIER=ConsEnd /STK=6 /UG=Mm.116912 /LL=73077 /UG_GENE=3110009O07Rik /UG_TITLE=RIKEN cDNA 3110009O07 gene	BB041180	Mm.116912	---	December 2011 (Mouse Genome Sequencing Consortium and NCBI 38)	chr1:138829147-138830557 (-) // 100.0 // qE4	LIM homeobox protein 9	Lhx9	chr1|1 G-H2	---	---	16876	Q9WUH2	---	---	NP_001020736 /// NP_001036042 /// NP_034844 /// XP_006529233 /// XP_006529234 /// XP_006529235 /// XP_006529236 /// XP_006529237	NM_001025565 /// NM_001042577 /// NM_010714 /// XM_006529170 /// XM_006529171 /// XM_006529172 /// XM_006529173 /// XM_006529174	---	---	---	---	---	---	"0006355 // regulation of transcription, DNA-templated // inferred from electronic annotation /// 0008045 // motor neuron axon guidance // inferred from sequence or structural similarity /// 0008283 // cell proliferation // inferred from mutant phenotype /// 0008584 // male gonad development // inferred from mutant phenotype /// 0008585 // female gonad development // inferred from mutant phenotyp…	0005634 // nucleus // inferred from electronic annotation	0003677 // DNA binding // inferred from electronic annotation /// 0003700 // sequence-specific DNA binding transcription factor activity // inferred from electronic annotation /// 0003714 // transcription corepressor activity // inferred from sequence or structural similarity /// 0005515 // protein binding // inferred from physical interaction /// 0008270 // zinc ion binding // inferred from elec…	---	---	---	---	This probe set was annotated using the Matching Probes based pipeline to a Entrez Gene identifier using 1 transcripts. // false // Matching Probes // A	XM_006529172(11)	"NONMMUT002961 // Non-coding transcript identified by NONCODE: Sense No Exonic // noncode // 11 // --- /// XM_006529172 // PREDICTED: Mus musculus LIM homeobox protein 9 (Lhx9), transcript variant X3, mRNA. // refseq // 11 // ---"	---
1455239_at	117.95	P	29.1	A	4.0533	P	Mouse Genome 430 2.0 Array	Mus musculus	6-Oct-14	Consensus sequence	GenBank	Mm.1898.1	gb:BM116861 /DB_XREF=gi:17079879 /DB_XREF=L0842B07-3 /CLONE=L0842B07 /FEA=EST /CNT=20 /TID=Mm.1898.1 /TIER=Stack /STK=19 /UG=Mm.1898 /LL=101673 /UG_GENE=AI848576 /UG_TITLE=expressed sequence AI848576	BM116861	Mm.1898	Mm.154486	December 2011 (Mouse Genome Sequencing Consortium and NCBI 38)	chr7:142355507-142356014 (-) // 94.24 // qF5	interferon induced transmembrane protein 10	Ifitm10	chr7 F5|7	full length	ENSMUSG00000045777 /// OTTMUSG00000018785	320802	Q8BR26	---	---	NP_796239	NM_177265	---	---	---	2444776	---	---	0009607 // response to biotic stimulus // inferred from electronic annotation	0005886 // plasma membrane // inferred from electronic annotation /// 0016020 // membrane // inferred from electronic annotation /// 0016021 // integral component of membrane // inferred from electronic annotation	---	---	IPR007593 // CD225/Dispanin family // 1.9E-25	---	---	This probe set was annotated using the Matching Probes based pipeline to a Entrez Gene identifier using 3 transcripts. // false // Matching Probes // A	"BC049666(11),ENSMUST00000084412(11),uc009kmu.1"	"BC049666 // Mus musculus RIKEN cDNA 6330512M04 gene, mRNA (cDNA clone MGC:58491 IMAGE:6534368), complete cds. // gb // 11 // --- /// ENSMUST00000084412 // havana:novel chromosome:GRCm38:7:142355508:142372259:-1 gene:ENSMUSG00000045777 gene_biotype:protein_coding transcript_biotype:protein_coding // ensembl // 11 // --- /// OTTMUST00000045192 // cdna:all chromosome:VEGA56:7:142355508:142372259:-1…	OTTMUST00000045195 // vega // 3 // Cross Hyb Matching Probes /// ENSMUST00000105988 // ensembl // 3 // Cross Hyb Matching Probes
1452178_at	162.09	P	40.11	P	4.0411	P	Mouse Genome 430 2.0 Array	Mus musculus	6-Oct-14	Consensus sequence	GenBank	Mm.203873.1	"gb:BI525140 /DB_XREF=gi:15349932 /DB_XREF=602925692F1 /CLONE=IMAGE:5058095 /FEA=mRNA /CNT=121 /TID=Mm.203873.1 /TIER=Stack /STK=77 /UG=Mm.203873 /UG_TITLE=Mus musculus, clone IMAGE:5309943, mRNA, partial cds"	BI525140	Mm.203873	Mm.234912 /// Mm.373750	December 2011 (Mouse Genome Sequencing Consortium and NCBI 38)	chr15:76232995-76243440 (-) // 96.96 // qD3	"poly (ADP-ribose) polymerase family, member 10 /// plectin"	Parp10 /// Plec	chr15 D3|15 /// chr15 D3|15 35.48 cM	full length	ENSMUSG00000063268 /// OTTMUSG00000035244	18810 /// 671535	Q9QXS1 /// E9PW24 /// E9Q3W4 /// E9Q9J6 /// F6R059 /// Q05CR3 /// Q499F9 /// Q6S385 /// Q6S387 /// Q6S388 /// Q6S390 /// Q6S392 /// Q6S393 /// Q8C8S5 /// Q923J2 /// F6Z9X8 /// Q3TLV7 /// Q3U6C0 /// Q8BSZ1 /// Q8C8L6 /// Q8CIE4 /// Q8R133 /// Q8R1U9	EC:2.4.2.30	---	NP_001157012 /// NP_001157014 /// NP_001157021 /// NP_001157047 /// NP_001157048 /// NP_001157675 /// NP_035247 /// NP_958787 /// NP_958788 /// NP_958789 /// NP_958790 /// NP_958791 /// NP_958792 /// NP_958793 /// NP_958794 /// NP_958795 /// NP_958796	NM_001163540 /// NM_001163542 /// NM_001163549 /// NM_001163575 /// NM_001163576 /// NM_001164203 /// NM_011117 /// NM_201385 /// NM_201386 /// NM_201387 /// NM_201388 /// NM_201389 /// NM_201390 /// NM_201391 /// NM_201392 /// NM_201393 /// NM_201394 /// NR_028117	---	---	---	1277961 /// 3712326	---	---	"0006471 // protein ADP-ribosylation // not recorded /// 0007584 // response to nutrient // not recorded /// 0008152 // metabolic process // inferred from electronic annotation /// 0010629 // negative regulation of gene expression // not recorded /// 0010847 // regulation of chromatin assembly // not recorded /// 0031581 // hemidesmosome assembly // not recorded /// 0032088 // negative regulation…	0005634 // nucleus // not recorded /// 0005737 // cytoplasm // not recorded /// 0005794 // Golgi apparatus // not recorded /// 0005856 // cytoskeleton // inferred from electronic annotation /// 0005925 // focal adhesion // not recorded /// 0009925 // basal plasma membrane // not recorded /// 0016324 // apical plasma membrane // not recorded /// 0016528 // sarcoplasm // not recorded /// 0030054 //…	0003779 // actin binding // inferred from electronic annotation /// 0003950 // NAD+ ADP-ribosyltransferase activity // not recorded /// 0005200 // structural constituent of cytoskeleton // not recorded /// 0005515 // protein binding // inferred from physical interaction /// 0008092 // cytoskeletal protein binding // not recorded /// 0008307 // structural constituent of muscle // not recorded /// …	---	"IPR012317 // Poly(ADP-ribose) polymerase, catalytic domain // 1.2E-17 /// IPR012317 // Poly(ADP-ribose) polymerase, catalytic domain // 1.9E-39"	---	---	This probe set was annotated using the Matching Probes based pipeline to a Entrez Gene identifier using 12 transcripts. // true // Matching Probes // A	"OTTMUST00000089863(11),OTTMUST00000089865(11),OTTMUST00000089864(11),OTTMUST00000089862(11),UC007WJI.1(11),UC007WJK.2(11),UC007WJJ.2(11),NM_001163575(11),NM_001163576(11),AF188007(11),BC024074(11),AK035309(11),ENSMUST00000170226(11),ENSMUST00000165738(11),ENSMUST00000166151(11),ENSMUST00000075689(11)"	"AF188007 // Mus musculus plectin isoform plec 0a,1c (Plec1) mRNA, partial cds. // gb // 11 // --- /// AK035309 // Mus musculus adult male urinary bladder cDNA, RIKEN full-length enriched library, clone:9530013L07 product:hypothetical ADP-ribosylation structure containing protein, full insert sequence. // gb_htc // 11 // --- /// BC024074 // Mus musculus plectin 1, mRNA (cDNA clone IMAGE:5097449),…	OTTMUST00000089867 // vega // 5 // Cross Hyb Matching Probes /// GENSCAN00000002973 // ensembl // 8 // Cross Hyb Matching Probes /// ENSMUST00000169255 // ensembl // 5 // Cross Hyb Matching Probes /// AK089422 // gb_htc // 11 // Negative Strand Matching Probes /// NONMMUT024001 // noncode // 11 // Negative Strand Matching Probes
1447845_s_at	111.01	P	27.5	P	4.0367	P	Mouse Genome 430 2.0 Array	Mus musculus	6-Oct-14	Consensus sequence	GenBank	Mm.95361.1	gb:AV360029 /DB_XREF=gi:6407241 /DB_XREF=AV360029 /CLONE=7530404L21 /FEA=EST /CNT=2 /TID=Mm.95361.1 /TIER=ConsEnd /STK=2 /UG=Mm.95361 /UG_TITLE=ESTs	AV360029	Mm.95361	Mm.27154	December 2011 (Mouse Genome Sequencing Consortium and NCBI 38)	---	vanin 1	Vnn1	chr10|10 A1-B2	full length	ENSMUSG00000037440 /// OTTMUSG00000044612	22361	Q9Z0K8 /// Q3UEK0	EC:3.5.1.92	---	NP_035834 /// XP_006512781	NM_011704 /// XM_006512718	---	---	---	---	---	---	0002526 // acute inflammatory response // inferred from direct assay /// 0002544 // chronic inflammatory response // inferred from direct assay /// 0006807 // nitrogen compound metabolic process // inferred from electronic annotation /// 0006954 // inflammatory response // inferred from mutant phenotype /// 0015939 // pantothenate metabolic process // not recorded /// 0016337 // single organismal…	0005615 // extracellular space // inferred from direct assay /// 0005886 // plasma membrane // inferred from electronic annotation /// 0016020 // membrane // inferred from electronic annotation /// 0016021 // integral component of membrane // traceable author statement /// 0031225 // anchored component of membrane // inferred from electronic annotation	"0016787 // hydrolase activity // inferred from electronic annotation /// 0016810 // hydrolase activity, acting on carbon-nitrogen (but not peptide) bonds // inferred from electronic annotation /// 0016811 // hydrolase activity, acting on carbon-nitrogen (but not peptide) bonds, in linear amides // inferred from electronic annotation /// 0017159 // pantetheine hydrolase activity // not recorded /…	---	IPR003010 // Carbon-nitrogen hydrolase // 4.0E-16	---	---	This probe set was annotated using the Matching Probes based pipeline to a Entrez Gene identifier using 3 transcripts. // false // Matching Probes // A	"ENSMUST00000041416(11),NM_011704(11),uc007eqc.2"	"ENSMUST00000041416 // ensembl_havana_transcript:known chromosome:GRCm38:10:23894688:23905343:1 gene:ENSMUSG00000037440 gene_biotype:protein_coding transcript_biotype:protein_coding // ensembl // 11 // --- /// NM_011704 // Mus musculus vanin 1 (Vnn1), mRNA. // refseq // 11 // --- /// OTTMUST00000117358 // cdna:all chromosome:VEGA56:10:23894688:23905343:1 Gene:OTTMUSG00000044612 // vega // 11 // -…	---
1448839_at	113.76	P	28.69	A	3.9651	P	Mouse Genome 430 2.0 Array	Mus musculus	6-Oct-14	Consensus sequence	GenBank	Mm.29088.1	"gb:NM_030697.1 /DB_XREF=gi:13507631 /GEN=0610013D04Rik /FEA=FLmRNA /CNT=58 /TID=Mm.29088.1 /TIER=FL+Stack /STK=37 /UG=Mm.29088 /LL=80880 /DEF=Mus musculus RIKEN cDNA 0610013D04 gene (0610013D04Rik), mRNA. /PROD=RIKEN cDNA 0610013D04 gene /FL=gb:NM_030697.1"	NM_030697	Mm.29088	Mm.196330	December 2011 (Mouse Genome Sequencing Consortium and NCBI 38)	chr17:33810522-33822920 (+) // 98.62 // qB1	KN motif and ankyrin repeat domains 3	Kank3	chr17 B1|17 17.98 cM	full length	ENSMUSG00000042099 /// OTTMUSG00000037208	80880	Q9Z1P7 /// G3UXN4 /// G3UZW1 /// Q3V260 /// Q6P8V1	---	---	NP_109622 /// XP_006525238 /// XP_006525503 /// XP_006536771 /// XP_006537502	NM_030697 /// XM_006525175 /// XM_006525440 /// XM_006536708 /// XM_006537439	---	---	---	1098615	---	---	0051497 // negative regulation of stress fiber assembly // not recorded	0005737 // cytoplasm // not recorded	0005515 // protein binding // inferred from electronic annotation	---	IPR002110 // Ankyrin repeat // 2.7E-8 /// IPR002110 // Ankyrin repeat // 5.1E-14 /// IPR002110 // Ankyrin repeat // 1.6E-9 /// IPR002110 // Ankyrin repeat // 9.8E-9 /// IPR002110 // Ankyrin repeat // 1.8E-14 /// IPR002110 // Ankyrin repeat // 5.8E-10 /// IPR002110 // Ankyrin repeat // 3.2E-15 /// IPR002110 // Ankyrin repeat // 1.0E-10 /// IPR021939 // Kank N-terminal motif // 2.7E-24	---	---	This probe set was annotated using the Matching Probes based pipeline to a Entrez Gene identifier using 10 transcripts. // false // Matching Probes // A	"BC061055(11),BC115933(11),ENSMUST00000048560(11),ENSMUST00000172649(11),ENSMUST00000173649(9),ENSMUST00000173789(11),NM_030697(11),uc008bzq.1,uc008bzr.1,XM_006525440(11)"	"BC061055 // Mus musculus KN motif and ankyrin repeat domains 3, mRNA (cDNA clone IMAGE:30297980), complete cds. // gb // 11 // --- /// BC115933 // Mus musculus KN motif and ankyrin repeat domains 3, mRNA (cDNA clone IMAGE:40094573), complete cds. // gb // 11 // --- /// ENSMUST00000048560 // ensembl_havana_transcript:known chromosome:GRCm38:17:33810520:33822918:1 gene:ENSMUSG00000042099 gene_biot…	OTTMUST00000095938 // vega // 7 // Cross Hyb Matching Probes /// OTTMUST00000095940 // vega // 2 // Cross Hyb Matching Probes /// OTTMUST00000102291 // vega // 7 // Cross Hyb Matching Probes /// OTTMUST00000102293 // vega // 2 // Cross Hyb Matching Probes /// OTTMUST00000115686 // vega // 7 // Cross Hyb Matching Probes /// OTTMUST00000115688 // vega // 2 // Cross Hyb Matching Probes /// ENSMUST00…
1450803_at	110.72	P	27.98	M	3.9571	P	Mouse Genome 430 2.0 Array	Mus musculus	6-Oct-14	Consensus sequence	GenBank	Mm.216303.1	"gb:NM_008742.1 /DB_XREF=gi:6679143 /GEN=Ntf3 /FEA=FLmRNA /CNT=5 /TID=Mm.216303.1 /TIER=FL /STK=2 /UG=Mm.216303 /LL=18205 /DEF=Mus musculus neurotrophin 3 (Ntf3), mRNA. /PROD=neurotrophin 3 /FL=gb:NM_008742.1"	NM_008742	Mm.216303	Mm.267570 /// Mm.431593	December 2011 (Mouse Genome Sequencing Consortium and NCBI 38)	chr6:126101552-126166744 (-) // 99.84 // qF3	neurotrophin 3	Ntf3	chr6 F3|6 60.45 cM	est /// full length	ENSMUSG00000049107	18205	P20181 /// Q3V1A4	---	---	NP_001157506 /// NP_001157507 /// NP_032768 /// XP_006505778 /// XP_006505779	NM_001164034 /// NM_001164035 /// NM_008742 /// XM_006505715 /// XM_006505716	---	---	---	97380	---	---	0000187 // activation of MAPK activity // not recorded /// 0002092 // positive regulation of receptor internalization // not recorded /// 0007169 // transmembrane receptor protein tyrosine kinase signaling pathway // not recorded /// 0007274 // neuromuscular synaptic transmission // inferred from direct assay /// 0007399 // nervous system development // not recorded /// 0007403 // glial cell fate…	0005576 // extracellular region // inferred from electronic annotation /// 0005788 // endoplasmic reticulum lumen // traceable author statement /// 0016023 // cytoplasmic membrane-bounded vesicle // inferred from direct assay	0005102 // receptor binding // inferred from electronic annotation /// 0005165 // neurotrophin receptor binding // inferred from electronic annotation /// 0005166 // neurotrophin p75 receptor binding // traceable author statement /// 0005515 // protein binding // inferred from physical interaction /// 0008083 // growth factor activity // not recorded /// 0042056 // chemoattractant activity // not…	---	IPR002072 // Nerve growth factor-related // 1.5E-64 /// IPR002072 // Nerve growth factor-related // 1.3E-64	---	---	This probe set was annotated using the Matching Probes based pipeline to a Entrez Gene identifier using 11 transcripts. // false // Matching Probes // A	"BC065785(11),ENSMUST00000050484(11),ENSMUST00000112244(11),NM_001164034(11),NM_001164035(11),NM_008742(11),uc009duz.2,uc012esx.1,uc012esy.1,XM_006505715(11),XM_006505716(11)"	"BC065785 // Mus musculus neurotrophin 3, mRNA (cDNA clone MGC:73622 IMAGE:1177923), complete cds. // gb // 11 // --- /// ENSMUST00000050484 // ensembl:known chromosome:GRCm38:6:126101413:126166744:-1 gene:ENSMUSG00000049107 gene_biotype:protein_coding transcript_biotype:protein_coding // ensembl // 11 // --- /// ENSMUST00000112244 // ensembl:known chromosome:GRCm38:6:126101413:126166744:-1 gene:…	---
1416271_at	1066.78	P	270.64	P	3.9417	P	Mouse Genome 430 2.0 Array	Mus musculus	6-Oct-14	Consensus sequence	GenBank	Mm.28209.1	"gb:NM_022032.1 /DB_XREF=gi:11528519 /GEN=Perp-pending /FEA=FLmRNA /CNT=250 /TID=Mm.28209.1 /TIER=FL+Stack /STK=103 /UG=Mm.28209 /LL=64058 /DEF=Mus musculus p53 apoptosis effector related to Pmp22 (Perp-pending), mRNA. /PROD=p53 apoptosis effector related to Pmp22 /FL=gb:NM_022032.1 gb:AF249870.1 gb:BC021772.1"	NM_022032	Mm.28209	Mm.28209 /// Mm.397381	December 2011 (Mouse Genome Sequencing Consortium and NCBI 38)	chr10:18844680-18857073 (+) // 96.36 // qA3	"PERP, TP53 apoptosis effector"	Perp	chr10|10 A2	est /// full length	ENSMUSG00000019851	64058	Q9JK95	---	---	NP_071315	NM_022032	---	---	---	1929938	---	---	0002934 // desmosome organization // inferred from mutant phenotype /// 0006915 // apoptotic process // inferred from electronic annotation /// 0007155 // cell adhesion // inferred from electronic annotation /// 0034113 // heterotypic cell-cell adhesion // inferred from mutant phenotype /// 0045862 // positive regulation of proteolysis // not recorded /// 0072332 // intrinsic apoptotic signaling …	0005634 // nucleus // inferred from electronic annotation /// 0005737 // cytoplasm // inferred from electronic annotation /// 0005739 // mitochondrion // inferred from direct assay /// 0005794 // Golgi apparatus // inferred from direct assay /// 0005886 // plasma membrane // inferred from electronic annotation /// 0005887 // integral component of plasma membrane // inferred from direct assay /// …	---	---	IPR004031 // PMP-22/EMP/MP20/Claudin superfamily // 3.6E-15	---	---	This probe set was annotated using the Matching Probes based pipeline to a Entrez Gene identifier using 5 transcripts. // false // Matching Probes // A	"AF249870(11),BC021772(10),ENSMUST00000019998(11),NM_022032(11),uc007emz.1"	"AF249870 // Mus musculus p53 apoptosis-associated target (Perp) mRNA, complete cds. // gb // 11 // --- /// BC021772 // Mus musculus PERP, TP53 apoptosis effector, mRNA (cDNA clone MGC:18961 IMAGE:3985702), complete cds. // gb // 10 // --- /// ENSMUST00000019998 // ensembl:known chromosome:GRCm38:10:18845071:18857073:1 gene:ENSMUSG00000019851 gene_biotype:protein_coding transcript_biotype:protein…	---
1448074_at	19.16	P	4.9	A	3.9102	P	Mouse Genome 430 2.0 Array	Mus musculus	6-Oct-14	Consensus sequence	GenBank	Mm.5033.1	"gb:AI462038 /DB_XREF=gi:4316068 /DB_XREF=ub69g03.x1 /CLONE=IMAGE:1383028 /FEA=EST /CNT=4 /TID=Mm.5033.1 /TIER=ConsEnd /STK=0 /UG=Mm.5033 /UG_TITLE=ESTs, Moderately similar to RELX MOUSE PRORELAXIN PRECURSOR (M.musculus)"	AI462038	Mm.5033	Mm.5033	December 2011 (Mouse Genome Sequencing Consortium and NCBI 38)	chr19:29331175-29331827 (-) // 83.9 // qC1	relaxin 1	Rln1	chr19 C1|19 23.83 cM	full length	ENSMUSG00000039097 /// OTTMUSG00000044339	19773	Q8BT12 /// P47932 /// A2RTV8 /// A7MAW2 /// Q2M2Q1	---	---	NP_035402	NM_011272	---	---	---	---	---	---	0007188 // adenylate cyclase-modulating G-protein coupled receptor signaling pathway // not recorded /// 0010749 // regulation of nitric oxide mediated signal transduction // inferred from mutant phenotype /// 0010749 // regulation of nitric oxide mediated signal transduction // not recorded /// 0048589 // developmental growth // inferred from mutant phenotype /// 0060736 // prostate gland growth…	0005576 // extracellular region // inferred from electronic annotation	0005102 // receptor binding // inferred from direct assay /// 0005179 // hormone activity // inferred from electronic annotation	Smooth_muscle_contraction // GenMAPP	---	---	---	This probe set was annotated using the Matching Probes based pipeline to a Entrez Gene identifier using 1 transcripts. // false // Matching Probes // A	ENSMUST00000182039(11)	"AK028199 // Mus musculus 10 days embryo whole body cDNA, RIKEN full-length enriched library, clone:2610528L14 product:relaxin, full insert sequence. // gb_htc // 11 // --- /// ENSMUST00000182039 // havana:known chromosome:GRCm38:19:29331170:29334552:-1 gene:ENSMUSG00000039097 gene_biotype:protein_coding transcript_biotype:retained_intron // ensembl // 11 // --- /// OTTMUST00000116686 // cdna:all…	OTTMUST00000116687 // vega // 1 // Cross Hyb Matching Probes /// Z27088 // gb // 1 // Cross Hyb Matching Probes /// ENSMUST00000044143 // ensembl // 1 // Cross Hyb Matching Probes
1419714_at	147.78	P	37.87	P	3.9023	P	Mouse Genome 430 2.0 Array	Mus musculus	6-Oct-14	Consensus sequence	GenBank	Mm.168681.1	"gb:NM_021893.1 /DB_XREF=gi:11230797 /GEN=Pdcd1l1-pending /FEA=FLmRNA /CNT=18 /TID=Mm.168681.1 /TIER=FL /STK=7 /UG=Mm.168681 /LL=60533 /DEF=Mus musculus programmed cell death 1 ligand 1 (Pdcd1l1-pending), mRNA. /PROD=programmed cell death 1 ligand 1 /FL=gb:AF317088.1 gb:AF233517.1 gb:NM_021893.1"	NM_021893	Mm.168681	Mm.245363 /// Mm.457816	December 2011 (Mouse Genome Sequencing Consortium and NCBI 38)	chr19:29372451-29388093 (+) // 84.82 // qC1	CD274 antigen	Cd274	chr19|19 C2	est /// full length	ENSMUSG00000016496 /// OTTMUSG00000014904	60533	Q9EP73 /// Q3U472	---	---	NP_068693 /// XP_006527312	NM_021893 /// XM_006527249	---	---	---	1926446	---	---	0006955 // immune response // not recorded /// 0007165 // signal transduction // not recorded /// 0007166 // cell surface receptor signaling pathway // not recorded /// 0031295 // T cell costimulation // not recorded /// 0042130 // negative regulation of T cell proliferation // inferred from direct assay /// 2001181 // positive regulation of interleukin-10 secretion // not recorded	0005886 // plasma membrane // inferred from electronic annotation /// 0009897 // external side of plasma membrane // inferred from direct assay /// 0016020 // membrane // inferred from electronic annotation /// 0016021 // integral component of membrane // inferred from electronic annotation /// 0070062 // extracellular vesicular exosome // not recorded	0005515 // protein binding // inferred from physical interaction	---	"IPR013106 // Immunoglobulin V-set domain // 2.1E-13 /// IPR013162 // CD80-like, immunoglobulin C2-set // 6.9E-9"	---	---	This probe set was annotated using the Matching Probes based pipeline to a Entrez Gene identifier using 5 transcripts. // false // Matching Probes // A	"AF233517(11),BC066841(11),ENSMUST00000016640(11),NM_021893(11),uc008hdi.2"	"AF233517 // Mus musculus PD-1-ligand precursor, mRNA, complete cds. // gb // 11 // --- /// BC066841 // Mus musculus CD274 antigen, mRNA (cDNA clone MGC:76638 IMAGE:30101931), complete cds. // gb // 11 // --- /// ENSMUST00000016640 // ensembl_havana_transcript:known chromosome:GRCm38:19:29367455:29388095:1 gene:ENSMUSG00000016496 gene_biotype:protein_coding transcript_biotype:protein_coding // en…	---
1424518_at	287.04	P	73.66	P	3.8968	P	Mouse Genome 430 2.0 Array	Mus musculus	6-Oct-14	Consensus sequence	GenBank	Mm.28305.1	"gb:BC020489.1 /DB_XREF=gi:18088055 /FEA=FLmRNA /CNT=54 /TID=Mm.28305.1 /TIER=FL+Stack /STK=27 /UG=Mm.28305 /LL=71898 /UG_GENE=2310016F22Rik /DEF=Mus musculus, Similar to RIKEN cDNA 9130022K13 gene, clone MGC:6828 IMAGE:2649139, mRNA, complete cds. /PROD=Similar to RIKEN cDNA 9130022K13 gene /FL=gb:BC020489.1"	BC020489	Mm.28305	Mm.243758 /// Mm.422856	December 2011 (Mouse Genome Sequencing Consortium and NCBI 38)	chr15:77729120-77736379 (+) // 95.8 // qE1 /// chr15:77403791-77411053 (-) // 95.87 // qD3	apolipoprotein L 9a /// apolipoprotein L 9b	Apol9a /// Apol9b	chr15 E1|15	full length	ENSMUSG00000057346 /// ENSMUSG00000068246	71898 /// 223672	Q6PF90 /// Q8VDU3 /// Q8C7I4	---	---	NP_001156355 /// NP_001162131 /// NP_776104 /// NP_776147 /// XP_006520862 /// XP_006521481	NM_001162883 /// NM_001168660 /// NM_173743 /// NM_173786 /// XM_006520799 /// XM_006521418	---	---	---	1919148 /// 3606001	---	---	0006869 // lipid transport // inferred from electronic annotation /// 0042157 // lipoprotein metabolic process // inferred from electronic annotation	0005576 // extracellular region // inferred from electronic annotation	0008289 // lipid binding // inferred from electronic annotation	---	IPR008405 // Apolipoprotein L // 9.2E-120 /// IPR008405 // Apolipoprotein L // 9.5E-120	---	---	This probe set was annotated using the Matching Probes based pipeline to a Entrez Gene identifier using 14 transcripts. // true // Matching Probes // A	"UC007WNN.2(11),UC007WNO.2(11),UC007WNY.2(11),UC007WNZ.2(11),XM_006521418(11),NM_173786(11),NM_001162883(11),NM_173743(11),NM_001168660(11),BC020489(11),AK050167(11),ENSMUST00000081776(11),ENSMUST00000089452(11),ENSMUST00000109775(11)"	"AK050167 // Mus musculus adult male liver tumor cDNA, RIKEN full-length enriched library, clone:C730024D13 product:hypothetical protein, full insert sequence. // gb_htc // 11 // --- /// BC020489 // Mus musculus apolipoprotein L 9a, mRNA (cDNA clone MGC:6828 IMAGE:2649139), complete cds. // gb // 11 // --- /// ENSMUST00000081776 // ensembl:known chromosome:GRCm38:15:77403789:77411080:-1 gene:ENSM…	BC057684 // gb // 8 // Cross Hyb Matching Probes /// GENSCAN00000024898 // ensembl // 4 // Cross Hyb Matching Probes /// GENSCAN00000024915 // ensembl // 4 // Cross Hyb Matching Probes
1438160_x_at	121.22	P	31.72	P	3.8216	P	Mouse Genome 430 2.0 Array	Mus musculus	6-Oct-14	Consensus sequence	GenBank	Mm.133687.2	"gb:AV348121 /DB_XREF=gi:6389180 /DB_XREF=AV348121 /CLONE=6430631M08 /FEA=EST /CNT=12 /TID=Mm.133687.2 /TIER=Stack /STK=12 /UG=Mm.133687 /UG_TITLE=ESTs, Weakly similar to RIKEN cDNA 1700022M03 (Mus musculus) (M.musculus)"	AV348121	Mm.133687	Mm.133687 /// Mm.488711	December 2011 (Mouse Genome Sequencing Consortium and NCBI 38)	chr2:180474553-180474850 (+) // 86.48 // qH4	"solute carrier organic anion transporter family, member 4a1"	Slco4a1	chr2 H4|2	est /// full length	ENSMUSG00000038963 /// OTTMUSG00000016331	108115	Q8K078	---	---	NP_683735 /// XP_006500610 /// XP_006500611 /// XP_006500612 /// XP_006500613	NM_148933 /// XM_006500547 /// XM_006500548 /// XM_006500549 /// XM_006500550 /// XR_375388	---	---	---	1351866	---	---	0003333 // amino acid transmembrane transport // not recorded /// 0006810 // transport // inferred from electronic annotation /// 0006811 // ion transport // inferred from electronic annotation /// 0015711 // organic anion transport // not recorded /// 0042403 // thyroid hormone metabolic process // not recorded /// 0055085 // transmembrane transport // inferred from electronic annotation /// 007…	0005886 // plasma membrane // inferred from electronic annotation /// 0005887 // integral component of plasma membrane // not recorded /// 0016020 // membrane // inferred from electronic annotation /// 0016021 // integral component of membrane // inferred from electronic annotation	0005215 // transporter activity // inferred from electronic annotation /// 0005515 // protein binding // inferred from electronic annotation /// 0008514 // organic anion transmembrane transporter activity // not recorded /// 0015349 // thyroid hormone transmembrane transporter activity // not recorded	---	IPR002350 // Kazal domain // 2.0E-9 /// IPR004156 // Organic anion transporter polypeptide OATP // 3.6E-172 /// IPR011701 // Major facilitator superfamily // 3.8E-18	---	---	This probe set was annotated using the Matching Probes based pipeline to a Entrez Gene identifier using 15 transcripts. // false // Matching Probes // A	"AK172688(11),BC030719(11),BC030720(11),BC033602(11),ENSMUST00000038225(11),ENSMUST00000038259(11),ENSMUST00000128367(11),ENSMUST00000139902(11),NM_148933(11),uc008ojc.2,uc008ojd.2,uc008oje.2,uc008ojf.2,XM_006500547(11),XM_006500548(11)"	"AK172688 // Mus musculus activated spleen cDNA, RIKEN full-length enriched library, clone:F830229C21 product:solute carrier organic anion transporter family, member 4a1, full insert sequence. // gb_htc // 11 // --- /// BC030719 // Mus musculus solute carrier organic anion transporter family, member 4a1, mRNA (cDNA clone MGC:28799 IMAGE:4501966), complete cds. // gb // 11 // --- /// BC030720 // M…	---
1427137_at	162.36	P	42.93	A	3.782	P	Mouse Genome 430 2.0 Array	Mus musculus	6-Oct-14	Consensus sequence	GenBank	Mm.218630.1	"gb:BC022148.1 /DB_XREF=gi:18381027 /FEA=mRNA /CNT=22 /TID=Mm.218630.1 /TIER=Stack /STK=14 /UG=Mm.218630 /DEF=Mus musculus, clone IMAGE:5102191, mRNA, partial cds. /PROD=Unknown (protein for IMAGE:5102191)"	BC022148	Mm.218630	Mm.400594 /// Mm.441134	December 2011 (Mouse Genome Sequencing Consortium and NCBI 38)	chr8:104929692-104934668 (+) // 97.32 // qD3	carboxylesterase 2E	Ces2e	chr8 D3|8	est /// full length	ENSMUSG00000031886	234673	Q8BK48	EC:3.1.1.88	---	NP_001157228 /// NP_766347	NM_001163756 /// NM_172759	---	---	---	2443170	---	---	0006508 // proteolysis // inferred from electronic annotation /// 0008152 // metabolic process // inferred from direct assay /// 0008152 // metabolic process // inferred from electronic annotation	0005783 // endoplasmic reticulum // inferred from electronic annotation /// 0043231 // intracellular membrane-bounded organelle // inferred from electronic annotation	0008236 // serine-type peptidase activity // inferred from electronic annotation /// 0016787 // hydrolase activity // inferred from electronic annotation /// 0052689 // carboxylic ester hydrolase activity // inferred from direct assay	---	"IPR001375 // Peptidase S9, prolyl oligopeptidase, catalytic domain // 3.5E-9 /// IPR002018 // Carboxylesterase, type B // 3.3E-174 /// IPR013094 // Alpha/beta hydrolase fold-3 // 9.2E-13"	---	---	This probe set was annotated using the Matching Probes based pipeline to a Entrez Gene identifier using 7 transcripts. // false // Matching Probes // A	"BC055062(11),ENSMUST00000034355(11),ENSMUST00000109410(11),NM_001163756(11),NM_172759(11),uc009nbg.2,uc009nbh.2"	"BC055062 // Mus musculus carboxylesterase 5, mRNA (cDNA clone MGC:62677 IMAGE:6528966), complete cds. // gb // 11 // --- /// ENSMUST00000034355 // ensembl:known chromosome:GRCm38:8:104926260:104934672:1 gene:ENSMUSG00000031886 gene_biotype:protein_coding transcript_biotype:protein_coding // ensembl // 11 // --- /// ENSMUST00000109410 // ensembl:known chromosome:GRCm38:8:104926260:104934672:1 gen…	GENSCAN00000046710 // ensembl // 6 // Cross Hyb Matching Probes
1418726_a_at	223.49	P	59.1	P	3.7816	P	Mouse Genome 430 2.0 Array	Mus musculus	6-Oct-14	Consensus sequence	GenBank	Mm.632.1	"gb:NM_011619.1 /DB_XREF=gi:6755842 /GEN=Tnnt2 /FEA=FLmRNA /CNT=27 /TID=Mm.632.1 /TIER=FL+Stack /STK=19 /UG=Mm.632 /LL=21956 /DEF=Mus musculus troponin T2, cardiac (Tnnt2), mRNA. /PROD=troponin T2, cardiac /FL=gb:NM_011619.1 gb:L47600.1"	NM_011619	Mm.632	Mm.247470	December 2011 (Mouse Genome Sequencing Consortium and NCBI 38)	chr1:135836404-135852265 (+) // 96.94 // qE4	"troponin T2, cardiac"	Tnnt2	chr1 E4|1 59.32 cM	full length	ENSMUSG00000026414	21956	P50752 /// J3QQ13 /// K3W4R6 /// K3W4R7 /// Q3TH80 /// Q3TQ90 /// Q6P3Z7 /// Q54AB6	---	---	NP_001123646 /// NP_001123647 /// NP_001123648 /// NP_001123649 /// NP_001123650 /// NP_001123651 /// NP_001123652 /// NP_001123653 /// NP_035749 /// XP_006529446 /// XP_006529447 /// XP_006529448 /// XP_006529449 /// XP_006529450 /// XP_006529451 /// XP_006529452 /// XP_006529453 /// XP_006529454 /// XP_006529455 /// XP_006529456 /// XP_006529457 /// XP_006529458	NM_001130174 /// NM_001130175 /// NM_001130176 /// NM_001130177 /// NM_001130178 /// NM_001130179 /// NM_001130180 /// NM_001130181 /// NM_011619 /// XM_006529383 /// XM_006529384 /// XM_006529385 /// XM_006529386 /// XM_006529387 /// XM_006529388 /// XM_006529389 /// XM_006529390 /// XM_006529391 /// XM_006529392 /// XM_006529393 /// XM_006529394 /// XM_006529395	---	---	---	104597	---	---	0006200 // ATP catabolic process // not recorded /// 0006936 // muscle contraction // inferred from direct assay /// 0006936 // muscle contraction // not recorded /// 0006937 // regulation of muscle contraction // not recorded /// 0007507 // heart development // inferred from mutant phenotype /// 0008016 // regulation of heart contraction // inferred from mutant phenotype /// 0008016 // regulatio…	0005737 // cytoplasm // inferred from direct assay /// 0005861 // troponin complex // inferred from direct assay /// 0005861 // troponin complex // not recorded /// 0005865 // striated muscle thin filament // not recorded /// 0030016 // myofibril // inferred from direct assay /// 0030016 // myofibril // not recorded /// 0030017 // sarcomere // inferred from direct assay	"0003779 // actin binding // not recorded /// 0005200 // structural constituent of cytoskeleton // inferred from direct assay /// 0005523 // tropomyosin binding // not recorded /// 0016887 // ATPase activity // not recorded /// 0030172 // troponin C binding // not recorded /// 0030674 // protein binding, bridging // not recorded /// 0031013 // troponin I binding // not recorded"	Striated_muscle_contraction // GenMAPP	IPR001978 // Troponin // 1.6E-40 /// IPR001978 // Troponin // 9.7E-41 /// IPR001978 // Troponin // 9.2E-41 /// IPR001978 // Troponin // 8.9E-41	---	---	This probe set was annotated using the Matching Probes based pipeline to a Entrez Gene identifier using 34 transcripts. // false // Matching Probes // A	"BC063753(11),ENSMUST00000027671(11),ENSMUST00000112085(11),ENSMUST00000112086(11),ENSMUST00000112087(11),ENSMUST00000178204(11),ENSMUST00000178854(11),ENSMUST00000179863(11),L47549(11),L47550(11),L47551(11),L47552(11),L47553(11),L47599(11),L47600(11),NM_001130174(11),NM_001130175(11),NM_001130176(11),NM_001130177(11),NM_001130178(11),NM_001130179(11),NM_001130180(11),NM_001130181(11),NM_011619(1…	"AK002340 // Mus musculus adult male kidney cDNA, RIKEN full-length enriched library, clone:0610008J17 product:Warning: possibly chimeric clone, full insert sequence. // gb_htc // 11 // --- /// BC063753 // Mus musculus troponin T2, cardiac, mRNA (cDNA clone MGC:70020 IMAGE:30293959), complete cds. // gb // 11 // --- /// ENSMUST00000027671 // ensembl:known chromosome:GRCm38:1:135840875:135852260:1…	---
1456768_a_at	33.22	P	8.79	A	3.7793	P	Mouse Genome 430 2.0 Array	Mus musculus	6-Oct-14	Consensus sequence	GenBank	Mm.32337.1	gb:AV319507 /DB_XREF=gi:16394872 /DB_XREF=AV319507 /CLONE=6030406K11 /FEA=EST /CNT=10 /TID=Mm.32337.1 /TIER=ConsEnd /STK=7 /UG=Mm.32337 /UG_TITLE=ESTs	AV319507	Mm.32337	Mm.272673	December 2011 (Mouse Genome Sequencing Consortium and NCBI 38)	chr14:34403632-34404284 (+) // 58.48 // qB	multimerin 2	Mmrn2	chr14 B|14	full length	ENSMUSG00000041445	105450	A6H6E2	---	---	NP_694767	NM_153127	---	---	---	---	---	---	0001525 // angiogenesis // inferred from electronic annotation /// 0030948 // negative regulation of vascular endothelial growth factor receptor signaling pathway // not recorded /// 0090051 // negative regulation of cell migration involved in sprouting angiogenesis // not recorded	0005576 // extracellular region // inferred from electronic annotation /// 0005578 // proteinaceous extracellular matrix // inferred from electronic annotation /// 0005604 // basement membrane // inferred from direct assay /// 0005615 // extracellular space // not recorded /// 0070062 // extracellular vesicular exosome // not recorded	0005515 // protein binding // inferred from electronic annotation	---	IPR001073 // Complement C1q protein // 1.0E-26 /// IPR011489 // EMI domain // 9.4E-21	---	---	This probe set was annotated using the Matching Probes based pipeline to a Entrez Gene identifier using 3 transcripts. // false // Matching Probes // A	"ENSMUST00000111908(11),NM_153127(11),uc007tav.1"	"ENSMUST00000111908 // ensembl:known chromosome:GRCm38:14:34375504:34404287:1 gene:ENSMUSG00000041445 gene_biotype:protein_coding transcript_biotype:protein_coding // ensembl // 11 // --- /// NM_153127 // Mus musculus multimerin 2 (Mmrn2), mRNA. // refseq // 11 // --- /// uc007tav.1 // --- // ucsc_genes // 11 // ---"	---
1452614_at	58.03	P	15.41	A	3.7657	P	Mouse Genome 430 2.0 Array	Mus musculus	6-Oct-14	Consensus sequence	GenBank	Mm.35719.1	"gb:BG243248 /DB_XREF=gi:12753063 /DB_XREF=602355669F1 /CLONE=IMAGE:4484056 /FEA=mRNA /CNT=25 /TID=Mm.35719.1 /TIER=Stack /STK=12 /UG=Mm.35719 /UG_TITLE=Mus musculus, Similar to LOC148280, clone IMAGE:1247650, mRNA, partial cds"	BG243248	Mm.35719	Mm.297245	December 2011 (Mouse Genome Sequencing Consortium and NCBI 38)	chr3:103832770-103838648 (+) // 96.23 // qF2.2	BCLl2-like 15	Bcl2l15	chr3 F2.2|3	full length	ENSMUSG00000044165 /// OTTMUSG00000022064	229672	Q08ED0 /// B0V3P6	---	---	NP_001136431 /// NP_001136432	NM_001142959 /// NM_001142960	---	---	---	2685412	---	---	---	0005634 // nucleus // inferred from direct assay /// 0005829 // cytosol // inferred from direct assay	---	---	---	---	---	This probe set was annotated using the Matching Probes based pipeline to a Entrez Gene identifier using 10 transcripts. // false // Matching Probes // A	"BC027668(11),BC117780(11),BC117781(11),BC128506(11),ENSMUST00000062945(11),ENSMUST00000106822(9),NM_001142959(11),NM_001142960(9),uc008qts.1,uc008qtt.1"	"BC027668 // Mus musculus BCLl2-like 15, mRNA (cDNA clone IMAGE:1247650), partial cds. // gb // 11 // --- /// BC117780 // Mus musculus BCLl2-like 15, mRNA (cDNA clone MGC:143663 IMAGE:40091931), complete cds. // gb // 11 // --- /// BC117781 // Mus musculus BCLl2-like 15, mRNA (cDNA clone MGC:143664 IMAGE:40091934), complete cds. // gb // 11 // --- /// BC128506 // Mus musculus BCLl2-like 15, mRNA …	AF014453 // gb // 8 // Cross Hyb Matching Probes /// BC128505 // gb // 8 // Cross Hyb Matching Probes /// BC129973 // gb // 11 // Negative Strand Matching Probes
1428867_at	39.54	P	10.51	A	3.7621	P	Mouse Genome 430 2.0 Array	Mus musculus	6-Oct-14	Consensus sequence	GenBank	Mm.27281.1	"gb:AK016842.1 /DB_XREF=gi:12855791 /FEA=mRNA /CNT=33 /TID=Mm.27281.1 /TIER=Stack /STK=19 /UG=Mm.27281 /LL=74463 /UG_GENE=4933417E01Rik /UG_TITLE=RIKEN cDNA 4933417E01 gene /DEF=Mus musculus adult male testis cDNA, RIKEN full-length enriched library, clone:4933417E01:hypothetical protein, full insert sequence."	AK016842	Mm.27281	Mm.333647 /// Mm.410509	December 2011 (Mouse Genome Sequencing Consortium and NCBI 38)	chr7:19489055-19496762 (+) // 90.85 // qA3	exocyst complex component 3-like 2	Exoc3l2	chr7 A3|7	est	ENSMUSG00000011263 /// OTTMUSG00000033723	74463	Q9D431 /// D3YUP5 /// E9Q180	---	---	XP_006540538 /// XP_006544207	NM_028954 /// XM_006540475 /// XM_006544144	---	---	---	1921713	---	---	0006887 // exocytosis // inferred from electronic annotation	0000145 // exocyst // inferred from electronic annotation	---	---	IPR010326 // Exocyst complex component Sec6 // 1.0E-29	---	---	This probe set was annotated using the Matching Probes based pipeline to a Entrez Gene identifier using 5 transcripts. // false // Matching Probes // A	"AK016842(11),ENSMUST00000011407(11),ENSMUST00000137613(11),uc009flz.1,XM_006544144(11)"	"AK016842 // Mus musculus adult male testis cDNA, RIKEN full-length enriched library, clone:4933417E01 product:hypothetical protein, full insert sequence. // gb_htc // 11 // --- /// ENSMUST00000011407 // ensembl:known chromosome:GRCm38:7:19489056:19496760:1 gene:ENSMUSG00000011263 gene_biotype:protein_coding transcript_biotype:protein_coding // ensembl // 11 // --- /// ENSMUST00000137613 // havan…	---
1421732_at	96.29	P	25.95	A	3.7106	P	Mouse Genome 430 2.0 Array	Mus musculus	6-Oct-14	Consensus sequence	GenBank	Mm.5187.1	"gb:NM_008132.1 /DB_XREF=gi:6680024 /GEN=Glrp1 /FEA=FLmRNA /CNT=2 /TID=Mm.5187.1 /TIER=FL /STK=2 /UG=Mm.5187 /LL=14659 /DEF=Mus musculus glutamine repeat protein 1 (Glrp1), mRNA. /PROD=glutamine repeat protein 1 /FL=gb:NM_008132.1 gb:U46463.1"	NM_008132	Mm.5187	Mm.5187	December 2011 (Mouse Genome Sequencing Consortium and NCBI 38)	chr1:88499871-88510066 (-) // 61.89 // qD	glutamine repeat protein 1	Glrp1	chr1 D|1	full length	ENSMUSG00000062310	14659	E9Q9S8 /// Q61118	---	---	NP_032158	NM_008132	---	---	---	108038	---	---	0000122 // negative regulation of transcription from RNA polymerase II promoter // inferred from direct assay	0005634 // nucleus // inferred from direct assay	---	---	---	---	---	This probe set was annotated using the Matching Probes based pipeline to a Entrez Gene identifier using 4 transcripts. // false // Matching Probes // A	"ENSMUST00000067625(10),NM_008132(10),U46463(11),uc007byr.1"	"ENSMUST00000067625 // ensembl_havana_transcript:known chromosome:GRCm38:1:88499871:88510066:-1 gene:ENSMUSG00000062310 gene_biotype:protein_coding transcript_biotype:protein_coding // ensembl // 10 // --- /// NM_008132 // Mus musculus glutamine repeat protein 1 (Glrp1), mRNA. // refseq // 10 // --- /// OTTMUST00000123867 // cdna:all chromosome:VEGA56:1:88499871:88510066:-1 Gene:OTTMUSG0000004825…	---
1454604_s_at	250.07	P	68.08	P	3.6732	P	Mouse Genome 430 2.0 Array	Mus musculus	6-Oct-14	Consensus sequence	GenBank	Mm.21950.1	gb:BB072896 /DB_XREF=gi:15406853 /DB_XREF=BB072896 /CLONE=9030619E17 /FEA=EST /CNT=222 /TID=Mm.21950.1 /TIER=Stack /STK=174 /UG=Mm.21950 /LL=58888 /UG_GENE=AI426782 /UG_TITLE=EST AI426782	BB072896	Mm.21950	Mm.21950 /// Mm.401178	December 2011 (Mouse Genome Sequencing Consortium and NCBI 38)	chr6:21771390-21852512 (-) // 96.98 // qA3.1	tetraspanin 12	Tspan12	chr6 A3.1|6	est /// full length	ENSMUSG00000029669 /// OTTMUSG00000026887	269831	Q8BKT6 /// D3YW00 /// D3YYV7	---	---	NP_766595 /// XP_006505153 /// XP_006505154	NM_173007 /// XM_006505090 /// XM_006505091	---	---	---	1889818	---	---	0001525 // angiogenesis // inferred from electronic annotation /// 0007166 // cell surface receptor signaling pathway // inferred from mutant phenotype /// 0010842 // retina layer formation // inferred from mutant phenotype /// 0045765 // regulation of angiogenesis // inferred from mutant phenotype	0005886 // plasma membrane // inferred from electronic annotation /// 0005887 // integral component of plasma membrane // inferred from direct assay /// 0016020 // membrane // inferred from electronic annotation /// 0016021 // integral component of membrane // inferred from electronic annotation	0042813 // Wnt-activated receptor activity // inferred from direct assay	---	IPR018499 // Tetraspanin/Peripherin // 3.2E-43 /// IPR018499 // Tetraspanin/Peripherin // 3.6E-25	---	---	This probe set was annotated using the Matching Probes based pipeline to a Entrez Gene identifier using 6 transcripts. // false // Matching Probes // A	"BC065152(11),ENSMUST00000031678(11),ENSMUST00000120965(11),NM_173007(11),uc009bar.1,uc012eij.1"	"BC065152 // Mus musculus tetraspanin 12, mRNA (cDNA clone MGC:90024 IMAGE:6808971), complete cds. // gb // 11 // --- /// ENSMUST00000031678 // ensembl_havana_transcript:known chromosome:GRCm38:6:21771395:21852515:-1 gene:ENSMUSG00000029669 gene_biotype:protein_coding transcript_biotype:protein_coding // ensembl // 11 // --- /// ENSMUST00000120965 // havana:novel chromosome:GRCm38:6:21771395:2185…	BC068240 // gb // 6 // Cross Hyb Matching Probes
1424968_at	110.8	P	30.4	A	3.6447	P	Mouse Genome 430 2.0 Array	Mus musculus	6-Oct-14	Consensus sequence	GenBank	Mm.26580.1	"gb:BC027185.1 /DB_XREF=gi:20072611 /FEA=FLmRNA /CNT=22 /TID=Mm.26580.1 /TIER=FL+Stack /STK=10 /UG=Mm.26580 /DEF=Mus musculus, clone MGC:28542 IMAGE:4194872, mRNA, complete cds. /PROD=Unknown (protein for MGC:28542) /FL=gb:BC027185.1"	BC027185	Mm.26580	Mm.26580 /// Mm.412449	December 2011 (Mouse Genome Sequencing Consortium and NCBI 38)	chr8:104961726-104969533 (+) // 83.02 // qD3	carboxylesterase 2G	Ces2g	chr8 D3|8	est /// full length	ENSMUSG00000031877	72361	E9PV38 /// Q8K197 /// Q8R097 /// Q8R0L2 /// Q8R1G9	EC:3.1.1.1	---	NP_932116 /// XP_006531454 /// XP_006531455	NM_197999 /// XM_006531391 /// XM_006531392 /// XR_387780	---	---	---	1919611	---	---	0006508 // proteolysis // inferred from electronic annotation /// 0008152 // metabolic process // --- /// 0008152 // metabolic process // inferred from electronic annotation	---	0008236 // serine-type peptidase activity // inferred from electronic annotation /// 0016787 // hydrolase activity // inferred from electronic annotation /// 0052689 // carboxylic ester hydrolase activity // not recorded	---	"IPR001375 // Peptidase S9, prolyl oligopeptidase, catalytic domain // 7.7E-9 /// IPR002018 // Carboxylesterase, type B // 1.4E-177 /// IPR013094 // Alpha/beta hydrolase fold-3 // 9.1E-13"	---	---	This probe set was annotated using the Matching Probes based pipeline to a Entrez Gene identifier using 5 transcripts. // false // Matching Probes // A	"BC027185(11),BC027555(11),ENSMUST00000043183(11),NM_197999(11),uc009nbk.2"	"BC027185 // Mus musculus RIKEN cDNA 2210023G05 gene, mRNA (cDNA clone MGC:28542 IMAGE:4194872), complete cds. // gb // 11 // --- /// BC027555 // Mus musculus RIKEN cDNA 2210023G05 gene, mRNA (cDNA clone IMAGE:1395085), partial cds. // gb // 11 // --- /// ENSMUST00000043183 // ensembl:known chromosome:GRCm38:8:104961718:104969537:1 gene:ENSMUSG00000031877 gene_biotype:protein_coding transcript_bi…	NONMMUT066945 // noncode // 8 // Cross Hyb Matching Probes
1436387_at	114.37	P	31.43	P	3.6389	P	Mouse Genome 430 2.0 Array	Mus musculus	6-Oct-14	Consensus sequence	GenBank	Mm.131563.1	gb:BB398124 /DB_XREF=gi:16412367 /DB_XREF=BB398124 /CLONE=C330006P03 /FEA=EST /CNT=12 /TID=Mm.131563.1 /TIER=Stack /STK=9 /UG=Mm.131563 /UG_TITLE=ESTs	BB398124	Mm.131563	Mm.37533 /// Mm.405586 /// Mm.411113 /// Mm.443892 /// Mm.487548	December 2011 (Mouse Genome Sequencing Consortium and NCBI 38)	chr13:93359698-93361056 (+) // 89.25 // qC3	RIKEN cDNA C330006P03 gene /// homer homolog 1 (Drosophila)	C330006P03Rik /// Homer1	chr13 C3|13 /// chr13|13	est /// full length	ENSMUSG00000007617 /// OTTMUSG00000016339	26556 /// 320588	Q9Z2Y3 /// D3Z6A7 /// D3Z6A8 /// D3Z6A9 /// E9Q0I7 /// E9Q0I8 /// Q3UVL6 /// Q5D052 /// Q8C655	---	---	NP_001271118 /// NP_036112 /// NP_671705 /// NP_687036 /// XP_006517731	NM_001284189 /// NM_011982 /// NM_147176 /// NM_152134 /// XM_006517668	---	---	---	2444330	---	---	0003009 // skeletal muscle contraction // inferred from mutant phenotype /// 0007216 // G-protein coupled glutamate receptor signaling pathway // not recorded /// 0007216 // G-protein coupled glutamate receptor signaling pathway // traceable author statement /// 0007623 // circadian rhythm // inferred from electronic annotation /// 0035094 // response to nicotine // inferred from electronic annot…	0005737 // cytoplasm // inferred from direct assay /// 0005886 // plasma membrane // inferred from direct assay /// 0014069 // postsynaptic density // inferred from electronic annotation /// 0016020 // membrane // inferred from direct assay /// 0030018 // Z disc // inferred from direct assay /// 0030054 // cell junction // inferred from electronic annotation /// 0030424 // axon // inferred from d…	0005102 // receptor binding // not recorded /// 0005515 // protein binding // inferred from physical interaction /// 0031802 // type 5 metabotropic glutamate receptor binding // not recorded /// 0032947 // protein complex scaffold // not recorded /// 0035256 // G-protein coupled glutamate receptor binding // not recorded /// 0042802 // identical protein binding // not recorded /// 0044325 // ion …	---	IPR000697 // WH1/EVH1 // 1.6E-39	---	---	This probe set was annotated using the Matching Probes based pipeline to a Entrez Gene identifier using 3 transcripts. // true // Matching Probes // A	"OTTMUST00000039265(11),AK039878(10),AK049142(11),ENSMUST00000102752(11),NONMMUT018658(11),NONMMUT018659(10)"	"AK039878 // Mus musculus 0 day neonate thymus cDNA, RIKEN full-length enriched library, clone:A430024L20 product:unclassifiable, full insert sequence. // gb_htc // 10 // --- /// AK049142 // Mus musculus ES cells cDNA, RIKEN full-length enriched library, clone:C330006P03 product:unclassifiable, full insert sequence. // gb_htc // 11 // --- /// ENSMUST00000102752 // ensembl_havana_transcript:known …	---
1456792_at	281.88	P	77.49	P	3.6376	P	Mouse Genome 430 2.0 Array	Mus musculus	6-Oct-14	Consensus sequence	GenBank	Mm.212730.1	"gb:BG967046 /DB_XREF=gi:14354683 /DB_XREF=602834282F1 /CLONE=IMAGE:4988516 /FEA=EST /CNT=11 /TID=Mm.212730.1 /TIER=ConsEnd /STK=7 /UG=Mm.212730 /UG_TITLE=ESTs, Moderately similar to T48686 hypothetical protein DKFZp761D1823.1 (H.sapiens)"	BG967046	Mm.212730	Mm.331595	December 2011 (Mouse Genome Sequencing Consortium and NCBI 38)	chr4:46604389-46605962 (-) // 95.96 // qB1	"TBC1 domain family, member 2"	Tbc1d2	chr4 B1|4	full length	ENSMUSG00000039813 /// OTTMUSG00000006923	381605	B1AVH7	---	---	NP_941066 /// XP_006538109 /// XP_006538110 /// XP_006538111 /// XP_006538112 /// XP_006538113	NM_198664 /// XM_006538046 /// XM_006538047 /// XM_006538048 /// XM_006538049 /// XM_006538050	---	---	---	---	---	---	0032313 // regulation of Rab GTPase activity // inferred from electronic annotation /// 0032851 // positive regulation of Rab GTPase activity // not recorded	0005634 // nucleus // inferred from electronic annotation /// 0005737 // cytoplasm // inferred from electronic annotation /// 0016023 // cytoplasmic membrane-bounded vesicle // inferred from electronic annotation /// 0030054 // cell junction // not recorded /// 0031410 // cytoplasmic vesicle // not recorded	0005096 // GTPase activator activity // inferred from electronic annotation /// 0005097 // Rab GTPase activator activity // not recorded /// 0005543 // phospholipid binding // inferred from electronic annotation /// 0045296 // cadherin binding // not recorded	---	IPR000195 // Rab-GTPase-TBC domain // 5.0E-55	---	---	This probe set was annotated using the Matching Probes based pipeline to a Entrez Gene identifier using 3 transcripts. // false // Matching Probes // A	"ENSMUST00000084621(11),NM_198664(11),uc008suf.1"	"ENSMUST00000084621 // ensembl_havana_transcript:known chromosome:GRCm38:4:46604390:46650209:-1 gene:ENSMUSG00000039813 gene_biotype:protein_coding transcript_biotype:protein_coding // ensembl // 11 // --- /// NM_198664 // Mus musculus TBC1 domain family, member 2 (Tbc1d2), mRNA. // refseq // 11 // --- /// OTTMUST00000015994 // cdna:all chromosome:VEGA56:4:46604390:46650209:-1 Gene:OTTMUSG0000000…	XR_401601 // refseq // 10 // Negative Strand Matching Probes
1420550_at	239.22	P	65.8	P	3.6356	P	Mouse Genome 430 2.0 Array	Mus musculus	6-Oct-14	Consensus sequence	GenBank	Mm.158176.1	"gb:NM_026394.1 /DB_XREF=gi:13385879 /GEN=1110055J05Rik /FEA=FLmRNA /CNT=12 /TID=Mm.158176.1 /TIER=FL /STK=4 /UG=Mm.158176 /LL=67828 /DEF=Mus musculus RIKEN cDNA 1110055J05 gene (1110055J05Rik), mRNA. /PROD=RIKEN cDNA 1110055J05 /FL=gb:NM_026394.1"	AV014636	Mm.158176	Mm.158176	December 2011 (Mouse Genome Sequencing Consortium and NCBI 38)	chr3:92718045-92719371 (-) // 80.8 // qF1	late cornified envelope 1F	Lce1f	chr3 F1|3	full length	ENSMUSG00000042124	67828	B9EJP6 /// Q9D1I4	---	---	NP_080670	NM_026394	---	---	---	---	---	---	0008544 // epidermis development // inferred from electronic annotation	---	0005515 // protein binding // inferred from physical interaction	---	---	---	---	This probe set was annotated using the Matching Probes based pipeline to a Entrez Gene identifier using 3 transcripts. // false // Matching Probes // A	"ENSMUST00000047153(11),NM_026394(11),uc008qeo.2"	"ENSMUST00000047153 // ensembl:known chromosome:GRCm38:3:92718685:92720350:-1 gene:ENSMUSG00000042124 gene_biotype:protein_coding transcript_biotype:protein_coding // ensembl // 11 // --- /// NM_026394 // Mus musculus late cornified envelope 1F (Lce1f), mRNA. // refseq // 11 // --- /// uc008qeo.2 // --- // ucsc_genes // 11 // ---"	GENSCAN00000050304 // ensembl // 1 // Cross Hyb Matching Probes
1434477_at	327.74	P	90.34	P	3.6279	P	Mouse Genome 430 2.0 Array	Mus musculus	6-Oct-14	Consensus sequence	GenBank	Mm.34222.1	gb:BQ031006 /DB_XREF=gi:19766278 /DB_XREF=UI-1-CF0-alv-d-11-0-UI.s1 /CLONE=UI-1-CF0-alv-d-11-0-UI /FEA=EST /CNT=93 /TID=Mm.34222.1 /TIER=Stack /STK=31 /UG=Mm.34222 /UG_TITLE=ESTs	BE447663	Mm.34222	Mm.276430 /// Mm.396783 /// Mm.403388 /// Mm.473073	December 2011 (Mouse Genome Sequencing Consortium and NCBI 38)	chr10:17898788-17901587 (-) // 95.99 // qA3	headcase homolog (Drosophila)	Heca	chr10 A2-A3|10	est /// full length	ENSMUSG00000039879	380629	Q3UYD2 /// Q3V1N5	---	---	NP_001028604 /// XP_006512846	NM_001033432 /// XM_006512783	---	---	---	2685715	---	---	---	---	---	---	---	---	---	This probe set was annotated using the Matching Probes based pipeline to a Entrez Gene identifier using 4 transcripts. // false // Matching Probes // A	"BC094026(11),ENSMUST00000037879(11),NM_001033432(11),uc007elw.1"	"BC094026 // Mus musculus headcase homolog (Drosophila), mRNA (cDNA clone IMAGE:4482460). // gb // 11 // --- /// ENSMUST00000037879 // ensembl:known chromosome:GRCm38:10:17900466:17948067:-1 gene:ENSMUSG00000039879 gene_biotype:protein_coding transcript_biotype:protein_coding // ensembl // 11 // --- /// NM_001033432 // Mus musculus headcase homolog (Drosophila) (Heca), mRNA. // refseq // 11 // --…	---
1423555_a_at	310.54	P	85.66	P	3.6253	P	Mouse Genome 430 2.0 Array	Mus musculus	6-Oct-14	Consensus sequence	GenBank	Mm.30756.1	gb:BB329808 /DB_XREF=gi:15411519 /DB_XREF=BB329808 /CLONE=B630019O10 /FEA=FLmRNA /CNT=51 /TID=Mm.30756.1 /TIER=Stack /STK=11 /UG=Mm.30756 /LL=99899 /UG_GENE=AW261460 /UG_TITLE=expressed sequence AW261460 /FL=gb:NM_133871.1	BB329808	Mm.30756	Mm.30756 /// Mm.400622	December 2011 (Mouse Genome Sequencing Consortium and NCBI 38)	chr3:151730924-151749947 (-) // 93.09 // qH3	interferon-induced protein 44	Ifi44	chr3 H3|3	est /// full length	ENSMUSG00000028037 /// OTTMUSG00000022663	99899	Q8BV66 /// Q8BUE6 /// Q8R0G4	---	---	NP_598632 /// XP_006502548 /// XP_006502549	NM_133871 /// XM_006502485 /// XM_006502486	---	---	---	2443016	---	---	---	0005737 // cytoplasm // inferred from electronic annotation	---	---	IPR006571 // TLDc domain // 2.5E-9	---	---	This probe set was annotated using the Matching Probes based pipeline to a Entrez Gene identifier using 4 transcripts. // false // Matching Probes // A	"BC111882(11),ENSMUST00000029671(11),NM_133871(11),uc008rsk.2"	"BC111882 // Mus musculus interferon-induced protein 44, mRNA (cDNA clone MGC:132861 IMAGE:40060245), complete cds. // gb // 11 // --- /// ENSMUST00000029671 // ensembl_havana_transcript:known chromosome:GRCm38:3:151730922:151749910:-1 gene:ENSMUSG00000028037 gene_biotype:protein_coding transcript_biotype:protein_coding // ensembl // 11 // --- /// NM_133871 // Mus musculus interferon-induced prot…	---
1418423_s_at	62.73	P	17.31	P	3.6239	P	Mouse Genome 430 2.0 Array	Mus musculus	6-Oct-14	Consensus sequence	GenBank	Mm.202781.1	"gb:AF425083.1 /DB_XREF=gi:18251227 /GEN=Serpinb9g /FEA=FLmRNA /CNT=30 /TID=Mm.202781.1 /TIER=FL+Stack /STK=24 /UG=Mm.202781 /LL=20709 /DEF=Mus musculus NK21B (Serpinb9g) mRNA, complete cds. /PROD=NK21B /FL=gb:AF425083.1 gb:NM_011455.1"	AF425083	Mm.202781	Mm.202781 /// Mm.379809 /// Mm.393577 /// Mm.474264 /// Mm.490869	December 2011 (Mouse Genome Sequencing Consortium and NCBI 38)	chr13:33484789-33495998 (+) // 94.43 // qA3.3 /// chr13:33324065-33405280 (+) // 93.49 // qA3.3 /// chr13:33249611-33335365 (+) // 93.23 // qA3.3	"predicted gene 11397 /// serine (or cysteine) peptidase inhibitor, clade B, member 9e /// serine (or cysteine) peptidase inhibitor, clade B, member 9f /// serine (or cysteine) peptidase inhibitor, clade B, member 9g"	Gm11397 /// Serpinb9e /// Serpinb9f /// Serpinb9g	chr13 A3.3|13 /// chr13 A3.3|13 13.84 cM /// chr13 A3.3|13 13.86 cM /// chr13 A3.3|13 13.9 cM	est /// full length	ENSMUSG00000038327 /// ENSMUSG00000057726 /// ENSMUSG00000062342 /// ENSMUSG00000071452 /// OTTMUSG00000000706 /// OTTMUSG00000000709 /// OTTMUSG00000000724 /// OTTMUSG00000016794	20709 /// 20710 /// 93806 /// 544923	O08806 /// Q80Y29 /// Q80UK5 /// Q8VHQ1 /// Q9DAZ7 /// F6V5V4 /// O08805	---	---	NP_035585 /// NP_035586 /// NP_899020 /// XP_619089	NM_011455 /// NM_011456 /// NM_183197 /// XM_619089	---	---	---	894671 /// 894672 /// 1919260	---	---	0002244 // hematopoietic progenitor cell differentiation // inferred from mutant phenotype /// 0010951 // negative regulation of endopeptidase activity // not recorded /// 0030162 // regulation of proteolysis // not recorded	0005615 // extracellular space // inferred from electronic annotation /// 0005737 // cytoplasm // not recorded	0004867 // serine-type endopeptidase inhibitor activity // not recorded	---	IPR023796 // Serpin domain // 2.5E-130 /// IPR023796 // Serpin domain // 2.0E-130 /// IPR023796 // Serpin domain // 1.9E-129 /// IPR023796 // Serpin domain // 2.1E-130	---	---	This probe set was annotated using the Matching Probes based pipeline to a Entrez Gene identifier using 16 transcripts. // true // Matching Probes // A	"OTTMUST00000001339(11),OTTMUST00000040749(11),OTTMUST00000001358(11),OTTMUST00000001342(11),UC007QAF.1(11),UC007QAG.1(11),UC007QAH.2(11),NM_011455(11),NM_011456(11),NM_183197(11),AF425083(11),BC050060(11),BC052216(11),BC064758(10),BC064759(11),U96709(11),ENSMUST00000071873(11),ENSMUST00000081927(11),ENSMUST00000050276(11),ENSMUST00000075515(11)"	"AF425083 // Mus musculus NK21B (Serpinb9g) mRNA, complete cds. // gb // 11 // --- /// BC050060 // Mus musculus serine (or cysteine) peptidase inhibitor, clade B, member 9e, mRNA (cDNA clone MGC:60723 IMAGE:30010652), complete cds. // gb // 11 // --- /// BC052216 // Mus musculus serine (or cysteine) peptidase inhibitor, clade B, member 9f, mRNA (cDNA clone MGC:61007 IMAGE:30020424), complete cds.…	---
1450783_at	917.24	P	254.9	P	3.5984	P	Mouse Genome 430 2.0 Array	Mus musculus	6-Oct-14	Consensus sequence	GenBank	Mm.6718.1	"gb:NM_008331.1 /DB_XREF=gi:6680360 /GEN=Ifit1 /FEA=FLmRNA /CNT=73 /TID=Mm.6718.1 /TIER=FL+Stack /STK=9 /UG=Mm.6718 /LL=15957 /DEF=Mus musculus interferon-induced protein with tetratricopeptide repeats 1 (Ifit1), mRNA. /PROD=interferon-induced protein withtetratricopeptide repeats 1 /FL=gb:U43084.1 gb:BC003768.1 gb:NM_008331.1"	NM_008331	Mm.6718	Mm.439751 /// Mm.473606	December 2011 (Mouse Genome Sequencing Consortium and NCBI 38)	chr19:34640870-34650009 (+) // 83.27 // qC1	interferon-induced protein with tetratricopeptide repeats 1	Ifit1	chr19 C1|19	est /// full length	ENSMUSG00000034459 /// OTTMUSG00000016647	15957	Q64282 /// Q3U5K8 /// Q3U5N2 /// Q3U726 /// Q3U7A2 /// Q3UNG3 /// Q8BN43	---	---	NP_032357	NM_008331	---	---	---	---	---	---	0002376 // immune system process // inferred from electronic annotation /// 0009615 // response to virus // inferred from mutant phenotype /// 0035457 // cellular response to interferon-alpha // inferred from direct assay /// 0035458 // cellular response to interferon-beta // inferred from direct assay /// 0045087 // innate immune response // inferred from electronic annotation /// 0050688 // reg…	0005737 // cytoplasm // inferred from direct assay	0003723 // RNA binding // inferred from electronic annotation /// 0005515 // protein binding // inferred from physical interaction	---	---	---	---	This probe set was annotated using the Matching Probes based pipeline to a Entrez Gene identifier using 3 transcripts. // false // Matching Probes // A	"ENSMUST00000102824(11),NM_008331(11),uc008hgt.1"	"ENSMUST00000102824 // ensembl_havana_transcript:known chromosome:GRCm38:19:34640871:34650009:1 gene:ENSMUSG00000034459 gene_biotype:protein_coding transcript_biotype:protein_coding // ensembl // 11 // --- /// NM_008331 // Mus musculus interferon-induced protein with tetratricopeptide repeats 1 (Ifit1), mRNA. // refseq // 11 // --- /// OTTMUST00000040265 // cdna:all chromosome:VEGA56:19:34640871:…	---
1417263_at	62.1	P	17.28	P	3.5938	P	Mouse Genome 430 2.0 Array	Mus musculus	6-Oct-14	Consensus sequence	GenBank	Mm.3137.1	"gb:M94967.1 /DB_XREF=gi:200321 /GEN=PGHS-B /FEA=FLmRNA /CNT=105 /TID=Mm.3137.1 /TIER=FL /STK=1 /UG=Mm.3137 /LL=19225 /DEF=Mouse prostaglandin synthasecyclooxygenase (PGHS-B) mRNA, complete cds. /PROD=prostaglandin synthase /FL=gb:M94967.1 gb:M64291.1 gb:M88242.1 gb:NM_011198.1"	M94967	Mm.3137	Mm.292547	December 2011 (Mouse Genome Sequencing Consortium and NCBI 38)	chr1:150100098-150108234 (+) // 95.89 // qG1	prostaglandin-endoperoxide synthase 2	Ptgs2	chr1 H1|1 63.84 cM	full length	ENSMUSG00000032487	19225	Q05769 /// Q3UMR6 /// Q7TMV2	EC:1.14.99.1	---	NP_035328	NM_011198	---	---	---	97798	---	---	"0001516 // prostaglandin biosynthetic process // inferred from direct assay /// 0001516 // prostaglandin biosynthetic process // not recorded /// 0001525 // angiogenesis // not recorded /// 0006629 // lipid metabolic process // inferred from electronic annotation /// 0006631 // fatty acid metabolic process // inferred from electronic annotation /// 0006633 // fatty acid biosynthetic process // i…	0005634 // nucleus // inferred from direct assay /// 0005737 // cytoplasm // inferred from direct assay /// 0005737 // cytoplasm // not recorded /// 0005783 // endoplasmic reticulum // inferred from electronic annotation /// 0005789 // endoplasmic reticulum membrane // inferred from electronic annotation /// 0005901 // caveola // not recorded /// 0016020 // membrane // inferred from electronic an…	"0004601 // peroxidase activity // inferred from electronic annotation /// 0004666 // prostaglandin-endoperoxide synthase activity // inferred from direct assay /// 0004666 // prostaglandin-endoperoxide synthase activity // not recorded /// 0005515 // protein binding // inferred from electronic annotation /// 0008289 // lipid binding // not recorded /// 0016491 // oxidoreductase activity // infer…	Eicosanoid_Synthesis // GenMAPP /// Prostaglandin_synthesis_regulation // GenMAPP	---	---	---	This probe set was annotated using the Matching Probes based pipeline to a Entrez Gene identifier using 6 transcripts. // false // Matching Probes // A	"BC052900(10),ENSMUST00000035065(11),M64291(9),M88242(11),NM_011198(11),uc007cxv.1"	"BC052900 // Mus musculus prostaglandin-endoperoxide synthase 2, mRNA (cDNA clone MGC:60582 IMAGE:30059181), complete cds. // gb // 10 // --- /// ENSMUST00000035065 // ensembl_havana_transcript:known chromosome:GRCm38:1:150100031:150108227:1 gene:ENSMUSG00000032487 gene_biotype:protein_coding transcript_biotype:protein_coding // ensembl // 11 // --- /// M64291 // Mus musculus prostaglandin syntha…	M94967 // gb // 8 // Cross Hyb Matching Probes /// X98792 // gb // 1 // Cross Hyb Matching Probes /// GENSCAN00000033695 // ensembl // 5 // Cross Hyb Matching Probes
1419431_at	240.21	P	67.3	P	3.5692	P	Mouse Genome 430 2.0 Array	Mus musculus	6-Oct-14	Consensus sequence	GenBank	Mm.4791.1	"gb:NM_007950.1 /DB_XREF=gi:6679682 /GEN=Ereg /FEA=FLmRNA /CNT=15 /TID=Mm.4791.1 /TIER=FL+Stack /STK=10 /UG=Mm.4791 /LL=13874 /DEF=Mus musculus epiregulin (Ereg), mRNA. /PROD=epiregulin /FL=gb:NM_007950.1 gb:D30782.1"	NM_007950	Mm.4791	Mm.4791	December 2011 (Mouse Genome Sequencing Consortium and NCBI 38)	chr5:91074621-91093649 (+) // 93.14 // qE1	epiregulin	Ereg	chr5 E1|5	full length	ENSMUSG00000029377	13874	Q61521	---	---	NP_031976	NM_007950	---	---	---	107508	---	---	"0001525 // angiogenesis // inferred from electronic annotation /// 0001550 // ovarian cumulus expansion // not recorded /// 0001556 // oocyte maturation // not recorded /// 0001819 // positive regulation of cytokine production // inferred from mutant phenotype /// 0007143 // female meiotic division // not recorded /// 0007173 // epidermal growth factor receptor signaling pathway // inferred from…	0005576 // extracellular region // inferred from electronic annotation /// 0005615 // extracellular space // inferred from direct assay /// 0005615 // extracellular space // not recorded /// 0005886 // plasma membrane // inferred from electronic annotation /// 0016020 // membrane // inferred from electronic annotation /// 0016021 // integral component of membrane // inferred from electronic annot…	0005154 // epidermal growth factor receptor binding // inferred from direct assay /// 0005515 // protein binding // inferred from electronic annotation /// 0008083 // growth factor activity // not recorded	---	IPR000742 // Epidermal growth factor-like domain // 2.9E-9	---	---	This probe set was annotated using the Matching Probes based pipeline to a Entrez Gene identifier using 4 transcripts. // false // Matching Probes // A	"D30782(11),ENSMUST00000031324(11),NM_007950(11),uc008ybs.1"	"D30782 // Mus musculus mRNA for epiregulin, complete cds. // gb // 11 // --- /// ENSMUST00000031324 // ensembl:known chromosome:GRCm38:5:91074617:91093649:1 gene:ENSMUSG00000029377 gene_biotype:protein_coding transcript_biotype:protein_coding // ensembl // 11 // --- /// NM_007950 // Mus musculus epiregulin (Ereg), mRNA. // refseq // 11 // --- /// uc008ybs.1 // --- // ucsc_genes // 11 // ---"	---
1426318_at	105.98	P	29.72	P	3.5659	P	Mouse Genome 430 2.0 Array	Mus musculus	6-Oct-14	Consensus sequence	GenBank	Mm.92685.1	"gb:AF426025.1 /DB_XREF=gi:18034365 /GEN=Serpinb1b /FEA=FLmRNA /CNT=7 /TID=Mm.92685.1 /TIER=FL /STK=3 /UG=Mm.92685 /LL=76168 /DEF=Mus musculus EIB (Serpinb1b) mRNA, complete cds. /PROD=EIB /FL=gb:AF426025.1"	AF426025	Mm.92685	Mm.314490	December 2011 (Mouse Genome Sequencing Consortium and NCBI 38)	chr13:33084124-33094380 (+) // 99.88 // qA3.3	"serine (or cysteine) peptidase inhibitor, clade B, member 1b"	Serpinb1b	chr13 A3.3|13 13.81 cM	full length	ENSMUSG00000051029 /// OTTMUSG00000000700	282663	Q8VHP7	---	---	NP_766640 /// XP_006516747 /// XP_006516748 /// XP_006516749	NM_173052 /// XM_006516684 /// XM_006516685 /// XM_006516686	---	---	---	2445361	---	---	0010466 // negative regulation of peptidase activity // inferred from electronic annotation /// 0010951 // negative regulation of endopeptidase activity // inferred from physical interaction /// 0030162 // regulation of proteolysis // not recorded /// 0042176 // regulation of protein catabolic process // inferred from physical interaction	0005615 // extracellular space // not recorded /// 0005737 // cytoplasm // inferred from electronic annotation	0004867 // serine-type endopeptidase inhibitor activity // inferred from physical interaction /// 0030414 // peptidase inhibitor activity // inferred from electronic annotation	---	IPR023796 // Serpin domain // 8.2E-135	---	---	This probe set was annotated using the Matching Probes based pipeline to a Entrez Gene identifier using 5 transcripts. // false // Matching Probes // A	"BC030354(11),ENSMUST00000016951(11),NM_173052(11),uc007qab.2,XM_006516685(11)"	"BC030354 // Mus musculus serine (or cysteine) peptidase inhibitor, clade B, member 1b, mRNA (cDNA clone MGC:40788 IMAGE:5367365), complete cds. // gb // 11 // --- /// ENSMUST00000016951 // ensembl_havana_transcript:known chromosome:GRCm38:13:33084125:33094380:1 gene:ENSMUSG00000051029 gene_biotype:protein_coding transcript_biotype:protein_coding // ensembl // 11 // --- /// NM_173052 // Mus muscu…	AF426025 // gb // 5 // Cross Hyb Matching Probes /// GENSCAN00000005313 // ensembl // 5 // Cross Hyb Matching Probes
1426872_at	361.13	P	101.93	A	3.5429	P	Mouse Genome 430 2.0 Array	Mus musculus	6-Oct-14	Consensus sequence	GenBank	Mm.205520.1	"gb:BC026653.1 /DB_XREF=gi:20072052 /FEA=mRNA /CNT=188 /TID=Mm.205520.1 /TIER=Stack /STK=46 /UG=Mm.205520 /DEF=Mus musculus, clone IMAGE:4988271, mRNA, partial cds. /PROD=Unknown (protein for IMAGE:4988271)"	BC026653	Mm.205520	Mm.292276	December 2011 (Mouse Genome Sequencing Consortium and NCBI 38)	chr7:28103567-28120863 (+) // 97.47 // qA3	Fc fragment of IgG binding protein	Fcgbp	chr7 A3|7	full length	ENSMUSG00000047730 /// OTTMUSG00000032918	215384	E9Q0B5 /// E9Q9C6 /// Q497G7 /// Q58E52 /// Q6IS34 /// Q7TNG6 /// Q8C5Q6 /// Q8K0P6 /// Q8R0K8 /// Q8R1G8 /// Q8R1H9 /// Q8R1J5	---	---	NP_001116075	NM_001122603 /// NM_175444	---	---	---	2444336	---	---	---	0005578 // proteinaceous extracellular matrix // inferred from direct assay /// 0070062 // extracellular vesicular exosome // not recorded	0005515 // protein binding // inferred from physical interaction	---	"IPR001846 // von Willebrand factor, type D domain // 3.8E-39 /// IPR001846 // von Willebrand factor, type D domain // 1.1E-35 /// IPR001846 // von Willebrand factor, type D domain // 3.9E-39 /// IPR001846 // von Willebrand factor, type D domain // 1.6E-35 /// IPR001846 // von Willebrand factor, type D domain // 2.8E-36 /// IPR001846 // von Willebrand factor, type D domain // 7.5E-32 /// IPR00184…	---	---	This probe set was annotated using the Matching Probes based pipeline to a Entrez Gene identifier using 11 transcripts. // false // Matching Probes // A	"AK040441(11),BC048952(11),ENSMUST00000076648(11),ENSMUST00000131090(11),ENSMUST00000138392(11),ENSMUST00000148946(11),ENSMUST00000154481(11),NM_001122603(11),uc009fxs.2,uc009fxt.2,uc009fxu.2"	"AK040441 // Mus musculus 0 day neonate thymus cDNA, RIKEN full-length enriched library, clone:A430096B05 product:similar to IGG FC BINDING PROTEIN (FRAGMENT) [Homo sapiens], full insert sequence. // gb_htc // 11 // --- /// BC048952 // Mus musculus Fc fragment of IgG binding protein, mRNA (cDNA clone IMAGE:6478719). // gb // 11 // --- /// ENSMUST00000076648 // ensembl:known chromosome:GRCm38:7:28…	OTTMUST00000082052 // vega // 7 // Cross Hyb Matching Probes /// uc009fxx.2 // ucsc_genes // 7 // Cross Hyb Matching Probes /// NM_001164655 // refseq // 7 // Cross Hyb Matching Probes /// GENSCAN00000009337 // ensembl // 7 // Cross Hyb Matching Probes /// GENSCAN00000009362 // ensembl // 5 // Cross Hyb Matching Probes /// ENSMUST00000150948 // ensembl // 7 // Cross Hyb Matching Probes /// ENSMUS…
1418536_at	130.38	P	37.14	P	3.5105	P	Mouse Genome 430 2.0 Array	Mus musculus	6-Oct-14	Consensus sequence	GenBank	Mm.34421.1	"gb:M29881.1 /DB_XREF=gi:199601 /FEA=FLmRNA /CNT=50 /TID=Mm.34421.1 /TIER=FL+Stack /STK=22 /UG=Mm.34421 /LL=15018 /UG_GENE=H2-Q7 /UG_TITLE=histocompatibility 2, Q region locus 7 /DEF=Mouse MHC class I Q89d cell surface antigen mRNA, complete cds. /FL=gb:NM_010394.1 gb:M29881.1"	M29881	Mm.34421	Mm.431282 /// Mm.487521	December 2011 (Mouse Genome Sequencing Consortium and NCBI 38)	chr17:35439188-35443768 (+) // 93.74 // qB1 /// chr17:35394093-35398570 (+) // 92.27 // qB1	"histocompatibility 2, Q region locus 7 /// histocompatibility 2, Q region locus 9"	H2-Q7 /// H2-Q9	chr17 B1|17 18.67 cM /// chr17|17	est /// full length	ENSMUSG00000060550 /// OTTMUSG00000037191	15018 /// 110558	P14429 /// E9PWT4 /// E9QJR9 /// L7N260 /// Q06028 /// Q52PG7	---	---	NP_001185489 /// NP_001185490 /// NP_001188389 /// NP_034524	NM_001198560 /// NM_001198561 /// NM_001201460 /// NM_010394 /// XR_385291 /// XR_385292 /// XR_385936 /// XR_385937 /// XR_390054 /// XR_390055 /// XR_390256 /// XR_390257	---	---	---	---	---	---	0001916 // positive regulation of T cell mediated cytotoxicity // inferred from electronic annotation /// 0001916 // positive regulation of T cell mediated cytotoxicity // inferred from direct assay /// 0002376 // immune system process // inferred from electronic annotation /// 0002474 // antigen processing and presentation of peptide antigen via MHC class I // not recorded /// 0002476 // antigen…	0005886 // plasma membrane // not recorded /// 0009897 // external side of plasma membrane // inferred from direct assay /// 0009986 // cell surface // not recorded /// 0016020 // membrane // inferred from electronic annotation /// 0016021 // integral component of membrane // inferred from electronic annotation /// 0030670 // phagocytic vesicle membrane // traceable author statement /// 0032398 /…	0005102 // receptor binding // not recorded /// 0005515 // protein binding // inferred from electronic annotation /// 0030881 // beta-2-microglobulin binding // not recorded /// 0042277 // peptide binding // not recorded /// 0042605 // peptide antigen binding // not recorded /// 0042605 // peptide antigen binding // inferred from direct assay /// 0044822 // poly(A) RNA binding // not recorded ///…	---	"IPR001039 // MHC class I alpha chain, alpha1 alpha2 domains // 1.3E-99 /// IPR003597 // Immunoglobulin C1-set // 4.2E-24"	---	---	This probe set was annotated using the Matching Probes based pipeline to a Entrez Gene identifier using 9 transcripts. // true // Matching Probes // A	"OTTMUST00000095870(11),OTTMUST00000095876(11),OTTMUST00000102890(11),OTTMUST00000102891(11),OTTMUST00000116269(11),OTTMUST00000116270(11),UC008CHS.2(11),NM_001201460(11),NM_010394(11),ENSMUST00000173788(11),ENSMUST00000173016(11),ENSMUST00000076256(10),NONMMUT029442(11)"	"ENSMUST00000076256 // ensembl:known chromosome:GRCm38:17:35439155:35443773:1 gene:ENSMUSG00000060550 gene_biotype:protein_coding transcript_biotype:protein_coding // ensembl // 10 // --- /// ENSMUST00000173016 // havana:known chromosome:GRCm38:17:35442188:35443769:1 gene:ENSMUSG00000060550 gene_biotype:protein_coding transcript_biotype:retained_intron // ensembl // 11 // --- /// ENSMUST000001737…	OTTMUST00000095866 // vega // 4 // Cross Hyb Matching Probes /// OTTMUST00000119762 // vega // 4 // Cross Hyb Matching Probes /// OTTMUST00000095869 // vega // 4 // Cross Hyb Matching Probes /// OTTMUST00000123372 // vega // 5 // Cross Hyb Matching Probes /// OTTMUST00000102889 // vega // 4 // Cross Hyb Matching Probes /// OTTMUST00000123371 // vega // 5 // Cross Hyb Matching Probes /// OTTMUST00…
1415941_s_at	369.39	P	106.4	P	3.4717	P	Mouse Genome 430 2.0 Array	Mus musculus	6-Oct-14	Consensus sequence	GenBank	Mm.24521.1	"gb:NM_133349.1 /DB_XREF=gi:19111157 /GEN=AA407930 /FEA=FLmRNA /CNT=202 /TID=Mm.24521.1 /TIER=FL+Stack /STK=164 /UG=Mm.24521 /LL=100494 /DEF=Mus musculus expressed sequence AA407930 (AA407930), mRNA. /PROD=arsenite inducible RNA associated protein /FL=gb:NM_133349.1 gb:AF224494.1"	NM_133349	Mm.24521	Mm.24521	December 2011 (Mouse Genome Sequencing Consortium and NCBI 38)	chr5:139471215-139484481 (-) // 74.63 // qG2	"zinc finger, AN1-type domain 2A"	Zfand2a	chr5 G2|5	full length	ENSMUSG00000053581 /// OTTMUSG00000023062	100494	Q9JII7 /// D3YUL0	---	---	NP_001153380 /// NP_579927	NM_001159908 /// NM_133349	---	---	---	2140729	---	---	0032436 // positive regulation of proteasomal ubiquitin-dependent protein catabolic process // inferred from mutant phenotype /// 0071243 // cellular response to arsenic-containing substance // inferred from mutant phenotype	0000502 // proteasome complex // inferred from direct assay /// 0005634 // nucleus // inferred from electronic annotation /// 0005737 // cytoplasm // inferred from electronic annotation	0005515 // protein binding // inferred from physical interaction /// 0008270 // zinc ion binding // inferred from electronic annotation /// 0046872 // metal ion binding // inferred from electronic annotation	---	"IPR000058 // Zinc finger, AN1-type // 7.3E-16 /// IPR000058 // Zinc finger, AN1-type // 7.7E-16"	---	---	This probe set was annotated using the Matching Probes based pipeline to a Entrez Gene identifier using 8 transcripts. // false // Matching Probes // A	"AF224494(11),BC058780(11),ENSMUST00000079996(11),ENSMUST00000110851(11),NM_001159908(11),NM_133349(11),uc009ags.2,uc009agt.2"	"AF224494 // Mus musculus arsenite inducible RNA associated protein (Airap) mRNA, complete cds. // gb // 11 // --- /// BC058780 // Mus musculus zinc finger, AN1-type domain 2A, mRNA (cDNA clone MGC:67915 IMAGE:6312202), complete cds. // gb // 11 // --- /// ENSMUST00000079996 // ensembl_havana_transcript:known chromosome:GRCm38:5:139471211:139484549:-1 gene:ENSMUSG00000053581 gene_biotype:protein_…	---
1418203_at	695.91	P	202.14	P	3.4427	P	Mouse Genome 430 2.0 Array	Mus musculus	6-Oct-14	Consensus sequence	GenBank	Mm.143798.1	"gb:NM_021451.1 /DB_XREF=gi:10946831 /GEN=Pmaip1 /FEA=FLmRNA /CNT=44 /TID=Mm.143798.1 /TIER=FL+Stack /STK=28 /UG=Mm.143798 /LL=58801 /DEF=Mus musculus phorbol-12-myristate-13-acetate-induced protein 1 (Pmaip1), mRNA. /PROD=phorbol-12-myristate-13-acetate-induced protein1 /FL=gb:NM_021451.1 gb:AB041230.1"	NM_021451	Mm.143798	Mm.271878	December 2011 (Mouse Genome Sequencing Consortium and NCBI 38)	chr18:66458573-66465560 (+) // 66.99 // qE1	phorbol-12-myristate-13-acetate-induced protein 1	Pmaip1	chr18 E1|18	full length	ENSMUSG00000024521	58801	Q9JM54	---	---	NP_067426	NM_021451	---	---	---	1930146	---	---	"0001836 // release of cytochrome c from mitochondria // inferred from direct assay /// 0001836 // release of cytochrome c from mitochondria // inferred from mutant phenotype /// 0006915 // apoptotic process // not recorded /// 0006919 // activation of cysteine-type endopeptidase activity involved in apoptotic process // inferred from direct assay /// 0006974 // cellular response to DNA damage st…	0005622 // intracellular // inferred from mutant phenotype /// 0005634 // nucleus // inferred from electronic annotation /// 0005739 // mitochondrion // inferred from direct assay /// 0005739 // mitochondrion // not recorded /// 0005829 // cytosol // inferred from electronic annotation	0005515 // protein binding // inferred from physical interaction	---	---	---	---	This probe set was annotated using the Matching Probes based pipeline to a Entrez Gene identifier using 5 transcripts. // false // Matching Probes // A	"AB041230(10),BC050821(10),ENSMUST00000025399(10),NM_021451(10),uc008fft.1"	"AB041230 // Mus musculus Noxa mRNA, complete cds. // gb // 10 // --- /// BC050821 // Mus musculus phorbol-12-myristate-13-acetate-induced protein 1, mRNA (cDNA clone MGC:59280 IMAGE:6517820), complete cds. // gb // 10 // --- /// ENSMUST00000025399 // ensembl:known chromosome:GRCm38:18:66458604:66465550:1 gene:ENSMUSG00000024521 gene_biotype:protein_coding transcript_biotype:protein_coding // ens…	---
1418076_at	93.44	P	27.18	A	3.4378	P	Mouse Genome 430 2.0 Array	Mus musculus	6-Oct-14	Consensus sequence	GenBank	Mm.37947.1	"gb:NM_011176.2 /DB_XREF=gi:7363444 /GEN=St14 /FEA=FLmRNA /CNT=133 /TID=Mm.37947.1 /TIER=FL+Stack /STK=30 /UG=Mm.37947 /LL=19143 /DEF=Mus musculus suppression of tumorigenicity 14 (colon carcinoma) (St14), mRNA. /PROD=protease, serine, 14 (epithin) /FL=gb:BC005496.1 gb:NM_011176.2 gb:AF042822.3"	NM_011176	Mm.37947	Mm.243926	December 2011 (Mouse Genome Sequencing Consortium and NCBI 38)	chr9:31089406-31131850 (-) // 96.72 // qA4	suppression of tumorigenicity 14 (colon carcinoma)	St14	chr9 A4|9 16.61 cM	full length	ENSMUSG00000031995 /// OTTMUSG00000029771	19143	P56677 /// D6RIN3 /// Q543E3	EC:3.4.21.109	---	NP_035306 /// XP_006510161 /// XP_006510162 /// XP_006510163	NM_011176 /// XM_006510098 /// XM_006510099 /// XM_006510100	---	---	---	1338881	---	---	0006508 // proteolysis // inferred from direct assay /// 0006508 // proteolysis // not recorded /// 0016477 // cell migration // traceable author statement /// 0030216 // keratinocyte differentiation // inferred from sequence or structural similarity	0005576 // extracellular region // inferred from direct assay /// 0005615 // extracellular space // not recorded /// 0005887 // integral component of plasma membrane // traceable author statement /// 0016020 // membrane // inferred from electronic annotation /// 0016021 // integral component of membrane // inferred from electronic annotation /// 0016323 // basolateral plasma membrane // not recor…	0003824 // catalytic activity // inferred from electronic annotation /// 0004252 // serine-type endopeptidase activity // inferred from electronic annotation /// 0005515 // protein binding // inferred from electronic annotation /// 0008233 // peptidase activity // inferred from electronic annotation /// 0008236 // serine-type peptidase activity // inferred from direct assay /// 0008236 // serine-…	---	IPR000082 // SEA domain // 2.2E-22 /// IPR000859 // CUB domain // 1.3E-14 /// IPR000859 // CUB domain // 1.3E-23 /// IPR001254 // Peptidase S1 // 9.6E-69 /// IPR002172 // Low-density lipoprotein (LDL) receptor class A repeat // 2.9E-12 /// IPR002172 // Low-density lipoprotein (LDL) receptor class A repeat // 2.1E-11 /// IPR002172 // Low-density lipoprotein (LDL) receptor class A repeat // 1.9E-13…	---	---	This probe set was annotated using the Matching Probes based pipeline to a Entrez Gene identifier using 7 transcripts. // false // Matching Probes // A	"AF042822(11),BC005496(11),ENSMUST00000034478(11),NM_011176(11),uc009ori.1,XM_006510098(11),XM_006510100(11)"	"AF042822 // Mus musculus epithin mRNA, complete cds. // gb // 11 // --- /// BC005496 // Mus musculus suppression of tumorigenicity 14 (colon carcinoma), mRNA (cDNA clone MGC:7395 IMAGE:3488059), complete cds. // gb // 11 // --- /// ENSMUST00000034478 // ensembl_havana_transcript:known chromosome:GRCm38:9:31089402:31131853:-1 gene:ENSMUSG00000031995 gene_biotype:protein_coding transcript_biotype:…	---
1422812_at	82.48	P	24	A	3.4367	P	Mouse Genome 430 2.0 Array	Mus musculus	6-Oct-14	Consensus sequence	GenBank	Mm.124289.1	"gb:NM_030712.1 /DB_XREF=gi:13507657 /GEN=Cxcr6 /FEA=FLmRNA /CNT=20 /TID=Mm.124289.1 /TIER=FL+Stack /STK=11 /UG=Mm.124289 /LL=80901 /DEF=Mus musculus chemokine (C-X-C) receptor 6 (Cxcr6), mRNA. /PROD=chemokine (C-X-C) receptor 6 /FL=gb:AF305709.1 gb:NM_030712.1"	NM_030712	Mm.124289	Mm.124289	December 2011 (Mouse Genome Sequencing Consortium and NCBI 38)	chr9:123806474-123811855 (+) // 99.3 // qF4	chemokine (C-X-C motif) receptor 6	Cxcr6	chr9 F|9 74.57 cM	full length	ENSMUSG00000048521	80901	Q9EQ16	---	---	NP_109637 /// XP_006512464	NM_030712 /// XM_006512401	---	---	---	1934582	---	---	0006935 // chemotaxis // inferred from electronic annotation /// 0006954 // inflammatory response // inferred from electronic annotation /// 0006955 // immune response // inferred from electronic annotation /// 0007165 // signal transduction // inferred from electronic annotation /// 0007186 // G-protein coupled receptor signaling pathway // inferred from direct assay /// 0070098 // chemokine-med…	0005886 // plasma membrane // inferred from electronic annotation /// 0016020 // membrane // inferred from electronic annotation /// 0016021 // integral component of membrane // inferred from electronic annotation	0004871 // signal transducer activity // inferred from electronic annotation /// 0004930 // G-protein coupled receptor activity // inferred from electronic annotation /// 0004950 // chemokine receptor activity // inferred from electronic annotation /// 0015026 // coreceptor activity // inferred from electronic annotation /// 0016493 // C-C chemokine receptor activity // inferred from electronic a…	Peptide_GPCRs // GenMAPP	"IPR000276 // G protein-coupled receptor, rhodopsin-like // 1.9E-51"	---	---	This probe set was annotated using the Matching Probes based pipeline to a Entrez Gene identifier using 5 transcripts. // false // Matching Probes // A	"AF305709(9),ENSMUST00000049810(9),NM_030712(9),uc009sgt.2,uc033jnz.1"	"AF305709 // Mus musculus putative chemokine receptor mRNA, complete cds. // gb // 9 // --- /// ENSMUST00000049810 // ensembl:known chromosome:GRCm38:9:123806477:123811754:1 gene:ENSMUSG00000048521 gene_biotype:protein_coding transcript_biotype:protein_coding // ensembl // 9 // --- /// NM_030712 // Mus musculus chemokine (C-X-C motif) receptor 6 (Cxcr6), mRNA. // refseq // 9 // --- /// uc009sgt.2…	BC096491 // gb // 8 // Cross Hyb Matching Probes
1418825_at	917.46	P	267.87	P	3.425	P	Mouse Genome 430 2.0 Array	Mus musculus	6-Oct-14	Consensus sequence	GenBank	Mm.29938.1	"gb:NM_008326.1 /DB_XREF=gi:6680350 /GEN=Ifi1 /FEA=FLmRNA /CNT=57 /TID=Mm.29938.1 /TIER=FL+Stack /STK=17 /UG=Mm.29938 /LL=15944 /DEF=Mus musculus interferon inducible protein 1 (Ifi1), mRNA. /PROD=interferon inducible protein 1 /FL=gb:U19119.1 gb:NM_008326.1"	NM_008326	Mm.29938	Mm.29938	December 2011 (Mouse Genome Sequencing Consortium and NCBI 38)	chr11:48865244-48871349 (-) // 87.17 // qB1.2	immunity-related GTPase family M member 1	Irgm1	chr11 B1.2|11	full length	ENSMUSG00000046879 /// OTTMUSG00000005518	15944	Q60766 /// Q5NCB5 /// J7NUP1	---	---	NP_032352 /// XP_006532368 /// XP_006537523	NM_008326 /// XM_006532305 /// XM_006537460	---	---	---	107567	---	---	0002376 // immune system process // inferred from electronic annotation /// 0006914 // autophagy // inferred from electronic annotation /// 0006952 // defense response // inferred from mutant phenotype /// 0008152 // metabolic process // inferred from electronic annotation /// 0045087 // innate immune response // inferred from electronic annotation	0000139 // Golgi membrane // inferred from electronic annotation /// 0000421 // autophagic vacuole membrane // inferred from electronic annotation /// 0001891 // phagocytic cup // inferred from electronic annotation /// 0005764 // lysosome // inferred from direct assay /// 0005765 // lysosomal membrane // inferred from electronic annotation /// 0005768 // endosome // inferred from electronic anno…	"0000166 // nucleotide binding // inferred from electronic annotation /// 0005525 // GTP binding // inferred from electronic annotation /// 0016787 // hydrolase activity // inferred from electronic annotation /// 0016817 // hydrolase activity, acting on acid anhydrides // inferred from electronic annotation"	---	IPR007743 // Interferon-inducible GTPase // 1.3E-170	---	---	This probe set was annotated using the Matching Probes based pipeline to a Entrez Gene identifier using 5 transcripts. // false // Matching Probes // A	"BC145957(10),ENSMUST00000049519(11),NM_008326(11),U19119(11),uc007ipg.1"	"BC145957 // Mus musculus immunity-related GTPase family M member 1, mRNA (cDNA clone MGC:175844 IMAGE:40131260), complete cds. // gb // 10 // --- /// ENSMUST00000049519 // ensembl_havana_transcript:known chromosome:GRCm38:11:48865245:48871374:-1 gene:ENSMUSG00000046879 gene_biotype:protein_coding transcript_biotype:protein_coding // ensembl // 11 // --- /// NM_008326 // Mus musculus immunity-rel…	XM_006537460 // refseq // 8 // Cross Hyb Matching Probes /// KC541561 // gb // 1 // Cross Hyb Matching Probes /// GENSCAN00000036517 // ensembl // 1 // Cross Hyb Matching Probes
1431049_at	194.87	P	57.06	P	3.4152	P	Mouse Genome 430 2.0 Array	Mus musculus	6-Oct-14	Consensus sequence	GenBank	Mm.17834.1	gb:BM964047 /DB_XREF=gi:19547467 /DB_XREF=UI-M-EQ0-bvt-b-24-0-UI.r1 /CLONE=IMAGE:5696567 /FEA=mRNA /CNT=17 /TID=Mm.17834.1 /TIER=ConsEnd /STK=0 /UG=Mm.17834 /LL=70375 /UG_GENE=1700030B17Rik /UG_TITLE=RIKEN cDNA 1700030B17 gene	BM964047	Mm.17834	Mm.17834	December 2011 (Mouse Genome Sequencing Consortium and NCBI 38)	chr1:59990395-60028243 (-) // 99.36 // qC2	islet cell autoantigen 1-like	Ica1l	chr1 C2|1	full length	ENSMUSG00000026018	70375	Q3TY65	---	---	NP_081683 /// XP_006496328 /// XP_006496329 /// XP_006496330 /// XP_006496331 /// XP_006496332 /// XP_006496333 /// XP_006496334 /// XP_006496335 /// XP_006496336 /// XP_006496337	NM_027407 /// XM_006496265 /// XM_006496266 /// XM_006496267 /// XM_006496268 /// XM_006496269 /// XM_006496270 /// XM_006496271 /// XM_006496272 /// XM_006496273 /// XM_006496274	---	---	---	1917625	---	---	---	---	0019904 // protein domain specific binding // inferred from electronic annotation	---	"IPR006723 // Islet cell autoantigen Ica1, C-terminal // 1.3E-13 /// IPR006723 // Islet cell autoantigen Ica1, C-terminal // 1.0E-29 /// IPR006723 // Islet cell autoantigen Ica1, C-terminal // 2.6E-21 /// IPR010504 // Arfaptin homology (AH) domain // 3.2E-94"	---	---	This probe set was annotated using the Matching Probes based pipeline to a Entrez Gene identifier using 6 transcripts. // false // Matching Probes // A	"BC079669(9),ENSMUST00000027172(9),NM_027407(9),uc007beb.1,uc007bec.1,XM_006496272(9)"	"BC079669 // Mus musculus islet cell autoantigen 1-like, mRNA (cDNA clone MGC:90771 IMAGE:30355976), complete cds. // gb // 9 // --- /// ENSMUST00000027172 // ensembl_havana_transcript:known chromosome:GRCm38:1:59989068:60043087:-1 gene:ENSMUSG00000026018 gene_biotype:protein_coding transcript_biotype:protein_coding // ensembl // 9 // --- /// ENSMUST00000191251 // havana:known chromosome:GRCm38:1…	---
1455241_at	71.6	P	20.98	A	3.4128	P	Mouse Genome 430 2.0 Array	Mus musculus	6-Oct-14	Consensus sequence	GenBank	Mm.32900.1	gb:AV231983 /DB_XREF=gi:16385915 /DB_XREF=AV231983 /CLONE=4632411B08 /FEA=EST /CNT=21 /TID=Mm.32900.1 /TIER=Stack /STK=19 /UG=Mm.32900 /UG_TITLE=ESTs	AV231983	Mm.32900	Mm.32900	December 2011 (Mouse Genome Sequencing Consortium and NCBI 38)	chr3:101813678-101814813 (-) // 89.41 // qF2.2	mab-21-like 3 (C. elegans)	Mab21l3	chr3 F2.2|3	full length	ENSMUSG00000044313 /// OTTMUSG00000026626	242125	Q8CI17	---	---	NP_758499	NM_172295	---	---	---	2446273	---	---	---	---	---	---	IPR024810 // Mab-21 domain // 1.8E-24	---	---	This probe set was annotated using the Matching Probes based pipeline to a Entrez Gene identifier using 5 transcripts. // false // Matching Probes // A	"BC037703(11),ENSMUST00000061831(11),ENSMUST00000118411(11),NM_172295(11),uc008qrk.2"	"BC037703 // Mus musculus cDNA sequence BC037703, mRNA (cDNA clone MGC:47256 IMAGE:4166596), complete cds. // gb // 11 // --- /// ENSMUST00000061831 // ensembl_havana_transcript:known chromosome:GRCm38:3:101813076:101836223:-1 gene:ENSMUSG00000044313 gene_biotype:protein_coding transcript_biotype:protein_coding // ensembl // 11 // --- /// ENSMUST00000118411 // havana:known chromosome:GRCm38:3:101…	---
1458599_at	202.61	P	59.53	P	3.4035	P	Mouse Genome 430 2.0 Array	Mus musculus	6-Oct-14	Consensus sequence	GenBank	Mm.156831.1	gb:BB009155 /DB_XREF=gi:16257124 /DB_XREF=BB009155 /CLONE=4732488D12 /FEA=EST /CNT=4 /TID=Mm.156831.1 /TIER=ConsEnd /STK=2 /UG=Mm.156831 /UG_TITLE=ESTs	BB009155	Mm.156831	---	December 2011 (Mouse Genome Sequencing Consortium and NCBI 38)	chr2:104828735-104829383 (-) // 87.96 // qE2	---	---	---	---	---	---	---	---	---	---	---	---	---	---	---	---	---	---	---	---	---	---	---	---	This probe set was annotated using the Design Representative Id based pipeline to a GenBank identifier using 1 transcripts. // false // Design Representative Id // R	BB009155	BB009155 // /DB_XREF=BB009155 /CLONE=4732488D12 // gb // --- // ---	---
1418486_at	326.74	P	96.93	P	3.3709	P	Mouse Genome 430 2.0 Array	Mus musculus	6-Oct-14	Consensus sequence	GenBank	Mm.27154.1	"gb:NM_011704.1 /DB_XREF=gi:6755978 /GEN=Vnn1 /FEA=FLmRNA /CNT=43 /TID=Mm.27154.1 /TIER=FL+Stack /STK=23 /UG=Mm.27154 /LL=22361 /DEF=Mus musculus vanin 1 (Vnn1), mRNA. /PROD=vanin 1 /FL=gb:BC019203.1 gb:NM_011704.1"	NM_011704	Mm.27154	Mm.27154	December 2011 (Mouse Genome Sequencing Consortium and NCBI 38)	chr10:23894687-23905340 (+) // 86.13 // qA4	vanin 1	Vnn1	chr10|10 A1-B2	full length	ENSMUSG00000037440 /// OTTMUSG00000044612	22361	Q9Z0K8 /// Q3UEK0	EC:3.5.1.92	---	NP_035834 /// XP_006512781	NM_011704 /// XM_006512718	---	---	---	---	---	---	0002526 // acute inflammatory response // inferred from direct assay /// 0002544 // chronic inflammatory response // inferred from direct assay /// 0006807 // nitrogen compound metabolic process // inferred from electronic annotation /// 0006954 // inflammatory response // inferred from mutant phenotype /// 0015939 // pantothenate metabolic process // not recorded /// 0016337 // single organismal…	0005615 // extracellular space // inferred from direct assay /// 0005886 // plasma membrane // inferred from electronic annotation /// 0016020 // membrane // inferred from electronic annotation /// 0016021 // integral component of membrane // traceable author statement /// 0031225 // anchored component of membrane // inferred from electronic annotation	"0016787 // hydrolase activity // inferred from electronic annotation /// 0016810 // hydrolase activity, acting on carbon-nitrogen (but not peptide) bonds // inferred from electronic annotation /// 0016811 // hydrolase activity, acting on carbon-nitrogen (but not peptide) bonds, in linear amides // inferred from electronic annotation /// 0017159 // pantetheine hydrolase activity // not recorded /…	---	IPR003010 // Carbon-nitrogen hydrolase // 4.0E-16	---	---	This probe set was annotated using the Matching Probes based pipeline to a Entrez Gene identifier using 3 transcripts. // false // Matching Probes // A	"ENSMUST00000041416(11),NM_011704(11),uc007eqc.2"	"ENSMUST00000041416 // ensembl_havana_transcript:known chromosome:GRCm38:10:23894688:23905343:1 gene:ENSMUSG00000037440 gene_biotype:protein_coding transcript_biotype:protein_coding // ensembl // 11 // --- /// NM_011704 // Mus musculus vanin 1 (Vnn1), mRNA. // refseq // 11 // --- /// OTTMUST00000117358 // cdna:all chromosome:VEGA56:10:23894688:23905343:1 Gene:OTTMUSG00000044612 // vega // 11 // -…	---
1434295_at	105.29	P	31.49	A	3.3436	P	Mouse Genome 430 2.0 Array	Mus musculus	6-Oct-14	Consensus sequence	GenBank	Mm.35674.1	gb:BE691356 /DB_XREF=gi:10078980 /DB_XREF=ut14a12.x1 /CLONE=IMAGE:3327838 /FEA=EST /CNT=43 /TID=Mm.35674.1 /TIER=Stack /STK=36 /UG=Mm.35674 /UG_TITLE=ESTs	BE691356	Mm.35674	Mm.397540 /// Mm.42150	December 2011 (Mouse Genome Sequencing Consortium and NCBI 38)	chr2:117279985-117280587 (-) // 96.62 // qE5	RAS guanyl releasing protein 1	Rasgrp1	chr2 E5|2 59.19 cM	est /// full length	ENSMUSG00000027347 /// OTTMUSG00000015228	19419	Q9Z1S3 /// G3UWW4 /// G3UYC3 /// G3UYP5 /// G3UZQ7	---	---	NP_035376	NM_011246	---	---	---	1314635	---	---	0001816 // cytokine production // inferred from mutant phenotype /// 0002437 // inflammatory response to antigenic stimulus // inferred from mutant phenotype /// 0007264 // small GTPase mediated signal transduction // inferred from electronic annotation /// 0014066 // regulation of phosphatidylinositol 3-kinase signaling // inferred from mutant phenotype /// 0030154 // cell differentiation // inf…	0000139 // Golgi membrane // inferred from electronic annotation /// 0005622 // intracellular // inferred from mutant phenotype /// 0005623 // cell // inferred from mutant phenotype /// 0005737 // cytoplasm // inferred from electronic annotation /// 0005783 // endoplasmic reticulum // inferred from electronic annotation /// 0005789 // endoplasmic reticulum membrane // inferred from electronic ann…	0005085 // guanyl-nucleotide exchange factor activity // inferred from electronic annotation /// 0005509 // calcium ion binding // inferred from electronic annotation /// 0046872 // metal ion binding // inferred from electronic annotation	---	"IPR001895 // Ras guanine-nucleotide exchange factors catalytic domain // 5.5E-50 /// IPR002219 // Protein kinase C-like, phorbol ester/diacylglycerol-binding domain // 7.0E-17"	---	---	This probe set was annotated using the Matching Probes based pipeline to a Entrez Gene identifier using 6 transcripts. // false // Matching Probes // A	"BC057120(11),BC057341(11),ENSMUST00000102534(11),ENSMUST00000178884(11),NM_011246(11),uc033hpk.1"	"BC057120 // Mus musculus RAS guanyl releasing protein 1, mRNA (cDNA clone MGC:63229 IMAGE:6831137), complete cds. // gb // 11 // --- /// BC057341 // Mus musculus RAS guanyl releasing protein 1, mRNA (cDNA clone MGC:67001 IMAGE:6831137), complete cds. // gb // 11 // --- /// ENSMUST00000102534 // ensembl_havana_transcript:known chromosome:GRCm38:2:117279993:117343001:-1 gene:ENSMUSG00000027347 gen…	---
1434252_at	519.25	P	155.39	P	3.3416	P	Mouse Genome 430 2.0 Array	Mus musculus	6-Oct-14	Consensus sequence	GenBank	Mm.205458.1	gb:BG966711 /DB_XREF=gi:14354348 /DB_XREF=602834572F1 /CLONE=IMAGE:4989185 /FEA=EST /CNT=107 /TID=Mm.205458.1 /TIER=Stack /STK=37 /UG=Mm.205458 /LL=97668 /UG_GENE=C88213 /UG_TITLE=expressed sequence C88213	BB711990	Mm.205458	Mm.23047	December 2011 (Mouse Genome Sequencing Consortium and NCBI 38)	chr10:94588022-94590098 (+) // 89.71 // qC2	transmembrane and coiled coil domains 3	Tmcc3	chr10 C2|10	full length	ENSMUSG00000020023 /// OTTMUSG00000031011	319880	Q8R310 /// D3Z1L1 /// F6R793 /// F6S041 /// Q8C440 /// Q8C538	---	---	NP_001162155 /// NP_742048 /// NP_796000 /// XP_006513814 /// XP_006513815 /// XP_006513816 /// XP_006513817	NM_001168684 /// NM_172051 /// NM_177026 /// XM_006513751 /// XM_006513752 /// XM_006513753 /// XM_006513754	---	---	---	---	---	---	---	0016020 // membrane // inferred from electronic annotation /// 0016021 // integral component of membrane // inferred from electronic annotation	---	---	IPR019394 // Predicted transmembrane/coiled-coil 2 protein // 6.3E-178	---	---	This probe set was annotated using the Matching Probes based pipeline to a Entrez Gene identifier using 9 transcripts. // false // Matching Probes // A	"ENSMUST00000065060(11),NM_001168684(11),NM_172051(11),NM_177026(11),uc007gvt.2,uc007gvu.2,uc011xma.1,XM_006513751(11),XM_006513754(11)"	"ENSMUST00000065060 // ensembl_havana_transcript:known chromosome:GRCm38:10:94514857:94590956:1 gene:ENSMUSG00000020023 gene_biotype:protein_coding transcript_biotype:protein_coding // ensembl // 11 // --- /// NM_001168684 // Mus musculus transmembrane and coiled coil domains 3 (Tmcc3), transcript variant 2, mRNA. // refseq // 11 // --- /// NM_172051 // Mus musculus transmembrane and coiled coil …	---
1421207_at	318.74	P	95.6	P	3.3341	P	Mouse Genome 430 2.0 Array	Mus musculus	6-Oct-14	Consensus sequence	GenBank	Mm.4964.1	gb:BB235045 /DB_XREF=gi:16354736 /DB_XREF=BB235045 /CLONE=A630052I18 /FEA=FLmRNA /CNT=18 /TID=Mm.4964.1 /TIER=Stack /STK=8 /UG=Mm.4964 /LL=16878 /UG_GENE=Lif /UG_TITLE=leukemia inhibitory factor /FL=gb:AF065918.1 gb:AF065917.1 gb:NM_008501.1	AF065917	Mm.4964	Mm.4964	December 2011 (Mouse Genome Sequencing Consortium and NCBI 38)	chr11:4266427-4274490 (+) // 92.79 // qA1	leukemia inhibitory factor	Lif	chr11 A1-A2|11 2.94 cM	full length	ENSMUSG00000034394 /// OTTMUSG00000005061	16878	P09056 /// F8WH42 /// Q3U1H5	---	---	NP_001034626 /// NP_032527 /// XP_006514605 /// XP_006514606 /// XP_006514607 /// XP_006514608	NM_001039537 /// NM_008501 /// XM_006514542 /// XM_006514543 /// XM_006514544 /// XM_006514545	---	---	---	---	---	---	0001974 // blood vessel remodeling // inferred from genetic interaction /// 0006366 // transcription from RNA polymerase II promoter // not recorded /// 0006955 // immune response // inferred from electronic annotation /// 0007566 // embryo implantation // inferred from direct assay /// 0007566 // embryo implantation // inferred from mutant phenotype /// 0008284 // positive regulation of cell pro…	0005576 // extracellular region // inferred from electronic annotation /// 0005615 // extracellular space // not recorded /// 0005737 // cytoplasm // not recorded	0001135 // RNA polymerase II transcription factor recruiting transcription factor activity // not recorded /// 0005102 // receptor binding // not recorded /// 0005125 // cytokine activity // inferred from direct assay /// 0005125 // cytokine activity // not recorded /// 0005146 // leukemia inhibitory factor receptor binding // not recorded /// 0008083 // growth factor activity // inferred from mu…	TGF_Beta_Signaling_Pathway // GenMAPP	IPR001581 // Leukemia inhibitory factor /oncostatin // 7.2E-72 /// IPR001581 // Leukemia inhibitory factor /oncostatin // 2.8E-87	---	---	This probe set was annotated using the Matching Probes based pipeline to a Entrez Gene identifier using 6 transcripts. // false // Matching Probes // A	"ENSMUST00000040750(11),ENSMUST00000066283(11),NM_001039537(11),NM_008501(11),uc007hut.1,uc007huu.2"	"ENSMUST00000040750 // ensembl:known chromosome:GRCm38:11:4267095:4272514:1 gene:ENSMUSG00000034394 gene_biotype:protein_coding transcript_biotype:protein_coding // ensembl // 11 // --- /// ENSMUST00000066283 // ensembl_havana_transcript:known chromosome:GRCm38:11:4257557:4272514:1 gene:ENSMUSG00000034394 gene_biotype:protein_coding transcript_biotype:protein_coding // ensembl // 11 // --- /// NM…	---
1422924_at	833.51	P	250.01	P	3.3339	P	Mouse Genome 430 2.0 Array	Mus musculus	6-Oct-14	Consensus sequence	GenBank	Mm.41171.1	"gb:NM_009404.1 /DB_XREF=gi:6678388 /GEN=Tnfsf9 /FEA=FLmRNA /CNT=14 /TID=Mm.41171.1 /TIER=FL /STK=5 /UG=Mm.41171 /LL=21950 /DEF=Mus musculus tumor necrosis factor (ligand) superfamily, member 9 (Tnfsf9), mRNA. /PROD=tumor necrosis factor (ligand) superfamily,member 9 /FL=gb:NM_009404.1"	NM_009404	Mm.41171	Mm.41171	December 2011 (Mouse Genome Sequencing Consortium and NCBI 38)	chr17:57105324-57107763 (+) // 94.36 // qD	"tumor necrosis factor (ligand) superfamily, member 9"	Tnfsf9	chr17 D|17	full length	ENSMUSG00000035678	21950	P41274 /// Q3TEQ6 /// Q3U1Z9	---	---	NP_033430 /// XP_006524096	NM_009404 /// XM_006524033	---	---	---	1101058	---	---	0006955 // immune response // inferred from electronic annotation /// 0032729 // positive regulation of interferon-gamma production // not recorded /// 0032735 // positive regulation of interleukin-12 production // not recorded /// 0032755 // positive regulation of interleukin-6 production // not recorded /// 0042104 // positive regulation of activated T cell proliferation // not recorded /// 004…	0005615 // extracellular space // inferred from electronic annotation /// 0005886 // plasma membrane // inferred from direct assay /// 0016020 // membrane // inferred from electronic annotation /// 0016021 // integral component of membrane // inferred from electronic annotation	0005102 // receptor binding // inferred from physical interaction /// 0005125 // cytokine activity // inferred from electronic annotation /// 0005164 // tumor necrosis factor receptor binding // inferred from electronic annotation /// 0005515 // protein binding // inferred from electronic annotation /// 0032813 // tumor necrosis factor receptor superfamily binding // inferred from physical intera…	---	IPR006052 // Tumour necrosis factor domain // 2.7E-25	---	---	This probe set was annotated using the Matching Probes based pipeline to a Entrez Gene identifier using 5 transcripts. // false // Matching Probes // A	"BC138767(10),BC138770(10),ENSMUST00000039490(11),NM_009404(11),uc008ded.1"	"BC138767 // Mus musculus tumor necrosis factor (ligand) superfamily, member 9, mRNA (cDNA clone MGC:170394 IMAGE:8861789), complete cds. // gb // 10 // --- /// BC138770 // Mus musculus tumor necrosis factor (ligand) superfamily, member 9, mRNA (cDNA clone MGC:170397 IMAGE:8861792), complete cds. // gb // 10 // --- /// ENSMUST00000039490 // ensembl:known chromosome:GRCm38:17:57105385:57107757:1 g…	GENSCAN00000024463 // ensembl // 8 // Cross Hyb Matching Probes
1436634_at	37.52	P	11.29	A	3.3233	P	Mouse Genome 430 2.0 Array	Mus musculus	6-Oct-14	Consensus sequence	GenBank	Mm.212826.1	"gb:BB733242 /DB_XREF=gi:16132392 /DB_XREF=BB733242 /CLONE=E970036L21 /FEA=EST /CNT=9 /TID=Mm.212826.1 /TIER=Stack /STK=8 /UG=Mm.212826 /UG_TITLE=ESTs, Highly similar to retinoblastoma inhibiting gene 1 (Mus musculus) (M.musculus)"	BB733242	Mm.212826	Mm.212826	December 2011 (Mouse Genome Sequencing Consortium and NCBI 38)	chr9:37416044-37417392 (-) // 98.0 // qA4	roundabout homolog 3 (Drosophila)	Robo3	chr9|9 B	full length	ENSMUSG00000032128 /// OTTMUSG00000016764	19649	Q9Z2I4 /// D3Z4M6 /// E9QPQ1	---	---	NP_001158239 /// XP_006510167 /// XP_006510168 /// XP_006510169 /// XP_006510170	NM_001164767 /// NM_011248 /// XM_006510104 /// XM_006510105 /// XM_006510106 /// XM_006510107	---	---	---	1343102	---	---	0001764 // neuron migration // inferred from mutant phenotype /// 0006935 // chemotaxis // inferred from electronic annotation /// 0007275 // multicellular organismal development // inferred from electronic annotation /// 0007399 // nervous system development // inferred from electronic annotation /// 0007411 // axon guidance // inferred from direct assay /// 0007411 // axon guidance // inferred …	0005886 // plasma membrane // traceable author statement /// 0016020 // membrane // inferred from electronic annotation /// 0016021 // integral component of membrane // inferred from electronic annotation /// 0030424 // axon // inferred from direct assay	0005515 // protein binding // inferred from physical interaction /// 0042803 // protein homodimerization activity // inferred from physical interaction /// 0046982 // protein heterodimerization activity // inferred from physical interaction	---	"IPR003961 // Fibronectin, type III // 2.2E-16 /// IPR003961 // Fibronectin, type III // 4.3E-13 /// IPR003961 // Fibronectin, type III // 2.3E-16 /// IPR003961 // Fibronectin, type III // 4.4E-13 /// IPR013098 // Immunoglobulin I-set // 1.6E-14 /// IPR013098 // Immunoglobulin I-set // 1.9E-15 /// IPR013098 // Immunoglobulin I-set // 1.2E-22 /// IPR013098 // Immunoglobulin I-set // 1.3E-16 /// IP…	---	---	This probe set was annotated using the Genome Target Overlap based pipeline to a Entrez Gene identifier using 12 transcripts. // false // Genome Target Overlap // B	"AF060570,AK031746,AK079316,ENSMUST00000034643,ENSMUST00000115038,ENSMUST00000167089,ENSMUST00000170512,ENSMUST00000171467,NM_001164767,uc009ouw.1,uc012gqz.1,XM_006510106"	"AF060570 // Mus musculus rig-1 protein mRNA, complete cds. // gb // --- // chr9:37416148-37430134(-) /// AK031746 // Mus musculus 11 days embryo head cDNA, RIKEN full-length enriched library, clone:6230401F16 product:retinoblastoma inhibiting gene 1, full insert sequence. // gb_htc // --- // chr9:37416044-37422603(-) /// AK079316 // Mus musculus 16 days neonate cerebellum cDNA, RIKEN full-length…	---
1441935_at	29.38	P	8.9	A	3.3011	P	Mouse Genome 430 2.0 Array	Mus musculus	6-Oct-14	Consensus sequence	GenBank	Mm.84352.1	gb:AV263043 /DB_XREF=gi:6250966 /DB_XREF=AV263043 /CLONE=4930433J06 /FEA=EST /CNT=4 /TID=Mm.84352.1 /TIER=ConsEnd /STK=4 /UG=Mm.84352 /UG_TITLE=ESTs	AV263043	Mm.84352	Mm.209642 /// Mm.405327	December 2011 (Mouse Genome Sequencing Consortium and NCBI 38)	---	"ankyrin repeat, family A (RFXANK-like), 2"	Ankra2	chr13 D1|13	est /// full length	ENSMUSG00000021661 /// OTTMUSG00000032623	68558	Q99PE2 /// D3Z4I1 /// Q3UTL3 /// Q6AXE4 /// Q6NZJ1 /// Q8C4M9 /// Q8R052	---	---	NP_001258317 /// NP_001258318 /// NP_001258319 /// NP_001258320 /// NP_001258321 /// NP_075961 /// XP_006517816	NM_001271388 /// NM_001271389 /// NM_001271390 /// NM_001271391 /// NM_001271392 /// NM_023472 /// XM_006517753	---	---	---	1915808	---	---	---	0005634 // nucleus // inferred from genetic interaction /// 0005737 // cytoplasm // inferred from genetic interaction /// 0005737 // cytoplasm // inferred from sequence or structural similarity /// 0005829 // cytosol // not recorded /// 0005856 // cytoskeleton // inferred from electronic annotation /// 0016020 // membrane // inferred from direct assay /// 0016020 // membrane // not recorded	0005515 // protein binding // inferred from physical interaction /// 0030169 // low-density lipoprotein particle binding // not recorded /// 0042826 // histone deacetylase binding // inferred from direct assay	---	IPR002110 // Ankyrin repeat // 4.5E-14 /// IPR002110 // Ankyrin repeat // 1.3E-10 /// IPR002110 // Ankyrin repeat // 1.2E-12	---	---	This probe set was annotated using the Matching Probes based pipeline to a Entrez Gene identifier using 4 transcripts. // false // Matching Probes // A	"BC079615(11),ENSMUST00000150352(11),NM_001271389(11),uc007rot.2"	"BC079615 // Mus musculus ankyrin repeat, family A (RFXANK-like), 2, mRNA (cDNA clone MGC:90650 IMAGE:30361702), complete cds. // gb // 11 // --- /// ENSMUST00000150352 // havana:novel chromosome:GRCm38:13:98263259:98274750:1 gene:ENSMUSG00000021661 gene_biotype:protein_coding transcript_biotype:protein_coding // ensembl // 11 // --- /// NM_001271389 // Mus musculus ankyrin repeat, family A (RFXA…	---
1423169_at	118.58	P	36.39	P	3.2586	P	Mouse Genome 430 2.0 Array	Mus musculus	6-Oct-14	Consensus sequence	GenBank	Mm.12001.1	"gb:BE692748 /DB_XREF=gi:12001302 /DB_XREF=SAC201 /FEA=FLmRNA /CNT=65 /TID=Mm.12001.1 /TIER=Stack /STK=35 /UG=Mm.12001 /LL=24074 /UG_GENE=Taf7 /UG_TITLE=TAF7 RNA polymerase II, TATA box binding protein (TBP)-associated factor, 55 kDa /FL=gb:NM_011901.1 gb:AF144562.1"	AV213552	Mm.12001	Mm.236009 /// Mm.398373	December 2011 (Mouse Genome Sequencing Consortium and NCBI 38)	chr18:37642021-37644168 (-) // 94.96 // qB3	"TAF7 RNA polymerase II, TATA box binding protein (TBP)-associated factor"	Taf7	chr18 B3|18	est /// full length	ENSMUSG00000051316 /// OTTMUSG00000034268	24074	Q9R1C0 /// Q8BPH4 /// Q8C291	---	---	NP_786964	NM_175770	---	---	---	1346348	---	---	"0000122 // negative regulation of transcription from RNA polymerase II promoter // not recorded /// 0006351 // transcription, DNA-templated // inferred from electronic annotation /// 0006352 // DNA-templated transcription, initiation // not recorded /// 0006355 // regulation of transcription, DNA-templated // inferred from electronic annotation /// 0006357 // regulation of transcription from RNA…	0005634 // nucleus // inferred from direct assay /// 0005634 // nucleus // not recorded /// 0005669 // transcription factor TFIID complex // inferred from direct assay /// 0005669 // transcription factor TFIID complex // not recorded /// 0005737 // cytoplasm // inferred from direct assay /// 0005794 // Golgi apparatus // not recorded /// 0008024 // positive transcription elongation factor complex…	0003700 // sequence-specific DNA binding transcription factor activity // not recorded /// 0003713 // transcription coactivator activity // not recorded /// 0005515 // protein binding // inferred from physical interaction /// 0008134 // transcription factor binding // not recorded /// 0035035 // histone acetyltransferase binding // inferred from physical interaction /// 0035035 // histone acetylt…	RNA_transcription_Reactome // GenMAPP	"IPR006751 // TAFII55 protein, conserved region // 3.3E-59"	---	---	This probe set was annotated using the Matching Probes based pipeline to a Entrez Gene identifier using 5 transcripts. // false // Matching Probes // A	"AF144562(11),BC029673(11),ENSMUST00000066272(11),NM_175770(11),uc008eqi.2"	"AF144562 // Mus musculus TFIID subunit TAFII55 mRNA, complete cds. // gb // 11 // --- /// BC029673 // Mus musculus TAF7 RNA polymerase II, TATA box binding protein (TBP)-associated factor, mRNA (cDNA clone MGC:36036 IMAGE:5373242), complete cds. // gb // 11 // --- /// ENSMUST00000066272 // ensembl_havana_transcript:known chromosome:GRCm38:18:37640902:37644204:-1 gene:ENSMUSG00000051316 gene_biot…	uc033hgj.1 // ucsc_genes // 4 // Cross Hyb Matching Probes /// GENSCAN00000014287 // ensembl // 4 // Cross Hyb Matching Probes
1456478_at	131.12	P	40.52	P	3.2359	P	Mouse Genome 430 2.0 Array	Mus musculus	6-Oct-14	Consensus sequence	GenBank	Mm.32041.2	gb:BB183423 /DB_XREF=gi:16270236 /DB_XREF=BB183423 /CLONE=A230106J05 /FEA=EST /CNT=49 /TID=Mm.32041.2 /TIER=Stack /STK=9 /UG=Mm.32041 /LL=70974 /UG_GENE=4931406N15Rik /UG_TITLE=RIKEN cDNA 4931406N15 gene	BB183423	Mm.32041	Mm.395592 /// Mm.440524 /// Mm.487561	December 2011 (Mouse Genome Sequencing Consortium and NCBI 38)	chr7:100273796-100276709 (+) // 90.01 // qE2	phosphoglucomutase 2-like 1	Pgm2l1	chr7|7 F1	est /// full length	ENSMUSG00000030729 /// OTTMUSG00000032728	70974	Q8CAA7 /// E0CX81 /// Q3TPW7 /// I6L9A5	EC:2.7.1.106	---	NP_081905 /// XP_006508267 /// XP_006508268	NM_027629 /// XM_006508204 /// XM_006508205 /// XR_378271	---	---	---	---	---	---	0005975 // carbohydrate metabolic process // inferred from electronic annotation /// 0006006 // glucose metabolic process // not recorded /// 0016052 // carbohydrate catabolic process // --- /// 0016310 // phosphorylation // not recorded	0005829 // cytosol // not recorded	"0004614 // phosphoglucomutase activity // --- /// 0016740 // transferase activity // inferred from electronic annotation /// 0016853 // isomerase activity // inferred from electronic annotation /// 0016868 // intramolecular transferase activity, phosphotransferases // inferred from electronic annotation /// 0047933 // glucose-1,6-bisphosphate synthase activity // not recorded"	---	"IPR005843 // Alpha-D-phosphohexomutase, C-terminal // 3.8E-11 /// IPR005844 // Alpha-D-phosphohexomutase, alpha/beta/alpha domain I // 2.1E-37 /// IPR005845 // Alpha-D-phosphohexomutase, alpha/beta/alpha domain II // 7.3E-27 /// IPR005846 // Alpha-D-phosphohexomutase, alpha/beta/alpha domain III // 2.6E-16"	---	---	This probe set was annotated using the Matching Probes based pipeline to a Entrez Gene identifier using 4 transcripts. // false // Matching Probes // A	"ENSMUST00000084935(11),NM_027629(11),uc012fqa.1,uc029wnh.1"	"ENSMUST00000084935 // ensembl_havana_transcript:known chromosome:GRCm38:7:100227394:100275358:1 gene:ENSMUSG00000030729 gene_biotype:protein_coding transcript_biotype:protein_coding // ensembl // 11 // --- /// NM_027629 // Mus musculus phosphoglucomutase 2-like 1 (Pgm2l1), mRNA. // refseq // 11 // --- /// OTTMUST00000081426 // cdna:all chromosome:VEGA56:7:100227394:100275358:1 Gene:OTTMUSG000000…	---
1420360_at	87.42	P	27.03	A	3.2342	P	Mouse Genome 430 2.0 Array	Mus musculus	6-Oct-14	Consensus sequence	GenBank	Mm.7960.1	"gb:NM_010051.1 /DB_XREF=gi:6753639 /GEN=Dkk1 /FEA=FLmRNA /CNT=11 /TID=Mm.7960.1 /TIER=FL /STK=6 /UG=Mm.7960 /LL=13380 /DEF=Mus musculus dickkopf homolog 1 (Xenopus laevis) (Dkk1), mRNA. /PROD=dickkopf homolog 1 (Xenopus laevis) /FL=gb:NM_010051.1 gb:AF030433.1"	NM_010051	Mm.7960	Mm.214717	December 2011 (Mouse Genome Sequencing Consortium and NCBI 38)	chr19:30546833-30549664 (-) // 98.44 // qC1	dickkopf homolog 1 (Xenopus laevis)	Dkk1	chr19|19 C2	full length	ENSMUSG00000024868 /// OTTMUSG00000020350	13380	O54908	---	---	NP_034181	NM_010051	---	---	---	1329040	---	---	0000122 // negative regulation of transcription from RNA polymerase II promoter // inferred from direct assay /// 0000122 // negative regulation of transcription from RNA polymerase II promoter // not recorded /// 0000904 // cell morphogenesis involved in differentiation // inferred from mutant phenotype /// 0001706 // endoderm formation // inferred from direct assay /// 0001707 // mesoderm forma…	0005576 // extracellular region // inferred from sequence or structural similarity /// 0005615 // extracellular space // not recorded /// 0005886 // plasma membrane // not recorded	0005515 // protein binding // inferred from physical interaction /// 0048019 // receptor antagonist activity // not recorded /// 0050750 // low-density lipoprotein particle receptor binding // not recorded	---	"IPR006796 // Dickkopf, N-terminal cysteine-rich // 5.6E-26"	---	---	This probe set was annotated using the Matching Probes based pipeline to a Entrez Gene identifier using 6 transcripts. // false // Matching Probes // A	"AF030433(11),BC050189(11),ENSMUST00000025803(11),JN966751(11),NM_010051(11),uc008hen.2"	"AF030433 // Mus musculus Dickkopf-1 (mdkk-1) mRNA, complete cds. // gb // 11 // --- /// BC050189 // Mus musculus dickkopf homolog 1 (Xenopus laevis), mRNA (cDNA clone MGC:60609 IMAGE:30022799), complete cds. // gb // 11 // --- /// ENSMUST00000025803 // ensembl_havana_transcript:known chromosome:GRCm38:19:30545863:30549665:-1 gene:ENSMUSG00000024868 gene_biotype:protein_coding transcript_biotype:…	GENSCAN00000024992 // ensembl // 3 // Cross Hyb Matching Probes
1433699_at	188.28	P	58.46	P	3.2207	P	Mouse Genome 430 2.0 Array	Mus musculus	6-Oct-14	Consensus sequence	GenBank	Mm.116683.1	gb:BM241351 /DB_XREF=gi:17876621 /DB_XREF=K0615G01-3 /CLONE=K0615G01 /FEA=EST /CNT=80 /TID=Mm.116683.1 /TIER=Stack /STK=70 /UG=Mm.116683 /UG_TITLE=ESTs	BM241351	Mm.116683	Mm.116683 /// Mm.472346	December 2011 (Mouse Genome Sequencing Consortium and NCBI 38)	chr10:19000909-19001584 (-) // 96.44 // qA3	"tumor necrosis factor, alpha-induced protein 3"	Tnfaip3	chr10 A3|10 8.08 cM	est /// full length	ENSMUSG00000019850 /// OTTMUSG00000018149	21929	Q60769 /// D3YXE1 /// D3Z5R6 /// Q3T9G9 /// Q3TBB9 /// Q3U695 /// Q7TQD1 /// Q8C2N2	EC:3.4.19.12	---	NP_001159874 /// NP_033423 /// XP_006512765	NM_001166402 /// NM_009397 /// XM_006512702	---	---	---	1196377	---	---	0001922 // B-1 B cell homeostasis // inferred from mutant phenotype /// 0002237 // response to molecule of bacterial origin // inferred from direct assay /// 0002237 // response to molecule of bacterial origin // not recorded /// 0002315 // marginal zone B cell differentiation // non-traceable author statement /// 0002632 // negative regulation of granuloma formation // non-traceable author state…	0005634 // nucleus // not recorded /// 0005737 // cytoplasm // inferred from direct assay /// 0005737 // cytoplasm // not recorded /// 0005764 // lysosome // inferred from electronic annotation /// 0005813 // centrosome // not recorded /// 0070062 // extracellular vesicular exosome // not recorded	"0002020 // protease binding // not recorded /// 0003677 // DNA binding // inferred from electronic annotation /// 0003824 // catalytic activity // inferred from electronic annotation /// 0004221 // ubiquitin thiolesterase activity // not recorded /// 0004842 // ubiquitin-protein transferase activity // not recorded /// 0004843 // ubiquitin-specific protease activity // not recorded /// 0005515 /…	---	"IPR002653 // Zinc finger, A20-type // 1.4E-14 /// IPR002653 // Zinc finger, A20-type // 1.6E-12 /// IPR002653 // Zinc finger, A20-type // 9.1E-11 /// IPR002653 // Zinc finger, A20-type // 1.1E-10 /// IPR002653 // Zinc finger, A20-type // 4.7E-9 /// IPR002653 // Zinc finger, A20-type // 1.8E-12 /// IPR003323 // Ovarian tumour, otubain // 5.8E-31"	---	---	This probe set was annotated using the Matching Probes based pipeline to a Entrez Gene identifier using 10 transcripts. // false // Matching Probes // A	"BC054806(11),BC060221(11),ENSMUST00000019997(11),ENSMUST00000105527(11),ENSMUST00000154590(11),NM_001166402(11),NM_009397(11),uc007ena.3,uc007enb.3,XM_006512702(11)"	"BC054806 // Mus musculus tumor necrosis factor, alpha-induced protein 3, mRNA (cDNA clone MGC:65662 IMAGE:6838303), complete cds. // gb // 11 // --- /// BC060221 // Mus musculus tumor necrosis factor, alpha-induced protein 3, mRNA (cDNA clone MGC:65584 IMAGE:6843338), complete cds. // gb // 11 // --- /// ENSMUST00000019997 // ensembl_havana_transcript:known chromosome:GRCm38:10:19000910:19015410…	---
1439793_at	31.89	P	9.95	A	3.205	P	Mouse Genome 430 2.0 Array	Mus musculus	6-Oct-14	Consensus sequence	GenBank	Mm.30922.1	gb:BM125285 /DB_XREF=gi:17109053 /DB_XREF=L0603B08-3 /CLONE=L0603B08 /FEA=EST /CNT=12 /TID=Mm.30922.1 /TIER=ConsEnd /STK=6 /UG=Mm.30922 /UG_TITLE=ESTs	BM125285	Mm.30922	Mm.57207	December 2011 (Mouse Genome Sequencing Consortium and NCBI 38)	chr14:57034459-57035065 (-) // 100.0 // qC3	"gap junction protein, alpha 3"	Gja3	chr14 C3|14 29.82 cM	full length	---	14611	Q64448 /// Q3UWF8 /// Q6TPJ1 /// Q6TPJ2	---	---	NP_001258552 /// NP_058671 /// XP_006518622	NM_001271623 /// NM_016975 /// XM_006518559	---	---	---	---	---	---	0006810 // transport // inferred from electronic annotation /// 0007154 // cell communication // inferred from electronic annotation /// 0009268 // response to pH // not recorded /// 0042542 // response to hydrogen peroxide // not recorded /// 0055085 // transmembrane transport // not recorded	0005886 // plasma membrane // inferred from direct assay /// 0005921 // gap junction // inferred from direct assay /// 0005921 // gap junction // not recorded /// 0005922 // connexon complex // inferred from electronic annotation /// 0016020 // membrane // inferred from electronic annotation /// 0016021 // integral component of membrane // inferred from electronic annotation /// 0030054 // cell j…	0005243 // gap junction channel activity // not recorded /// 0042802 // identical protein binding // not recorded	Calcium_regulation_in_cardiac_cells // GenMAPP	---	---	---	This probe set was annotated using the Matching Probes based pipeline to a Entrez Gene identifier using 4 transcripts. // false // Matching Probes // A	"NM_001271623(11),NM_016975(11),uc007ucv.2,uc007ucw.2"	"NM_001271623 // Mus musculus gap junction protein, alpha 3 (Gja3), transcript variant 2, mRNA. // refseq // 11 // --- /// NM_016975 // Mus musculus gap junction protein, alpha 3 (Gja3), transcript variant 1, mRNA. // refseq // 11 // --- /// uc007ucv.2 // --- // ucsc_genes // 11 // --- /// uc007ucw.2 // --- // ucsc_genes // 11 // ---"	---
1435462_at	358.77	P	112.32	P	3.1942	P	Mouse Genome 430 2.0 Array	Mus musculus	6-Oct-14	Consensus sequence	GenBank	Mm.41360.1	gb:BI738661 /DB_XREF=gi:15715674 /DB_XREF=603358883F1 /CLONE=IMAGE:5366013 /FEA=EST /CNT=45 /TID=Mm.41360.1 /TIER=Stack /STK=8 /UG=Mm.41360 /LL=106419 /UG_GENE=AW494639 /UG_TITLE=expressed sequence AW494639	BQ176176	Mm.41360	Mm.380993 /// Mm.398189 /// Mm.401363	December 2011 (Mouse Genome Sequencing Consortium and NCBI 38)	chr16:45959260-45961750 (-) // 95.37 // qB5	"phosphatidylinositol-specific phospholipase C, X domain containing 2"	Plcxd2	chr16 B5|16	est /// full length	ENSMUSG00000087141 /// OTTMUSG00000024723	433022	B2RXA1	---	---	NP_001127952	NM_001134480	---	---	---	---	---	---	0006629 // lipid metabolic process // inferred from electronic annotation	---	0008081 // phosphoric diester hydrolase activity // inferred from electronic annotation	---	"IPR000909 // Phospholipase C, phosphatidylinositol-specific , X domain // 2.1E-10"	---	---	This probe set was annotated using the Matching Probes based pipeline to a Entrez Gene identifier using 3 transcripts. // false // Matching Probes // A	"ENSMUST00000130481(11),NM_001134480(11),uc007zje.2"	"ENSMUST00000130481 // ensembl_havana_transcript:novel chromosome:GRCm38:16:45959263:46010218:-1 gene:ENSMUSG00000087141 gene_biotype:protein_coding transcript_biotype:protein_coding // ensembl // 11 // --- /// NM_001134480 // Mus musculus phosphatidylinositol-specific phospholipase C, X domain containing 2 (Plcxd2), mRNA. // refseq // 11 // --- /// NONMMUT026814 // Non-coding transcript identifi…	---
1434253_s_at	143.47	P	45.16	P	3.1769	P	Mouse Genome 430 2.0 Array	Mus musculus	6-Oct-14	Consensus sequence	GenBank	Mm.205458.1	gb:BB711990 /DB_XREF=gi:16065159 /DB_XREF=BB711990 /CLONE=B020031N18 /FEA=EST /CNT=107 /TID=Mm.205458.1 /TIER=Stack /STK=48 /UG=Mm.205458 /LL=97668 /UG_GENE=C88213 /UG_TITLE=expressed sequence C88213	BB711990	Mm.205458	Mm.23047	December 2011 (Mouse Genome Sequencing Consortium and NCBI 38)	chr10:94588022-94590098 (+) // 89.71 // qC2	transmembrane and coiled coil domains 3	Tmcc3	chr10 C2|10	full length	ENSMUSG00000020023 /// OTTMUSG00000031011	319880	Q8R310 /// D3Z1L1 /// F6R793 /// F6S041 /// Q8C440 /// Q8C538	---	---	NP_001162155 /// NP_742048 /// NP_796000 /// XP_006513814 /// XP_006513815 /// XP_006513816 /// XP_006513817	NM_001168684 /// NM_172051 /// NM_177026 /// XM_006513751 /// XM_006513752 /// XM_006513753 /// XM_006513754	---	---	---	2442900	---	---	---	0016020 // membrane // inferred from electronic annotation /// 0016021 // integral component of membrane // inferred from electronic annotation	---	---	IPR019394 // Predicted transmembrane/coiled-coil 2 protein // 6.3E-178 /// IPR019394 // Predicted transmembrane/coiled-coil 2 protein // 5.0E-178	---	---	This probe set was annotated using the Matching Probes based pipeline to a Entrez Gene identifier using 13 transcripts. // false // Matching Probes // A	"BC057202(11),BC095951(11),ENSMUST00000065060(11),ENSMUST00000117460(11),ENSMUST00000117929(11),NM_001168684(11),NM_172051(11),NM_177026(11),uc007gvt.2,uc007gvu.2,uc011xma.1,XM_006513751(11),XM_006513754(11)"	"BC057202 // Mus musculus transmembrane and coiled coil domains 3, mRNA (cDNA clone MGC:67743 IMAGE:5327878), complete cds. // gb // 11 // --- /// BC095951 // Mus musculus transmembrane and coiled coil domains 3, mRNA (cDNA clone MGC:106315 IMAGE:5034018), complete cds. // gb // 11 // --- /// ENSMUST00000065060 // ensembl_havana_transcript:known chromosome:GRCm38:10:94514857:94590956:1 gene:ENSMU…	---
1455324_at	757.29	P	242.23	P	3.1263	P	Mouse Genome 430 2.0 Array	Mus musculus	6-Oct-14	Consensus sequence	GenBank	Mm.41360.1	gb:BQ176176 /DB_XREF=gi:20351668 /DB_XREF=UI-M-DJ2-bwg-e-24-0-UI.s1 /CLONE=UI-M-DJ2-bwg-e-24-0-UI /FEA=EST /CNT=45 /TID=Mm.41360.1 /TIER=Stack /STK=16 /UG=Mm.41360 /LL=106419 /UG_GENE=AW494639 /UG_TITLE=expressed sequence AW494639	BQ176176	Mm.41360	Mm.380993 /// Mm.398189 /// Mm.401363	December 2011 (Mouse Genome Sequencing Consortium and NCBI 38)	chr16:45959260-45961750 (-) // 95.37 // qB5	"phosphatidylinositol-specific phospholipase C, X domain containing 2"	Plcxd2	chr16 B5|16	est /// full length	ENSMUSG00000087141 /// OTTMUSG00000024723	433022	B2RXA1	---	---	NP_001127952	NM_001134480	---	---	---	---	---	---	0006629 // lipid metabolic process // inferred from electronic annotation	---	0008081 // phosphoric diester hydrolase activity // inferred from electronic annotation	---	"IPR000909 // Phospholipase C, phosphatidylinositol-specific , X domain // 2.1E-10"	---	---	This probe set was annotated using the Matching Probes based pipeline to a Entrez Gene identifier using 3 transcripts. // false // Matching Probes // A	"ENSMUST00000130481(11),NM_001134480(11),uc007zje.2"	"ENSMUST00000130481 // ensembl_havana_transcript:novel chromosome:GRCm38:16:45959263:46010218:-1 gene:ENSMUSG00000087141 gene_biotype:protein_coding transcript_biotype:protein_coding // ensembl // 11 // --- /// NM_001134480 // Mus musculus phosphatidylinositol-specific phospholipase C, X domain containing 2 (Plcxd2), mRNA. // refseq // 11 // --- /// OTTMUST00000060858 // cdna:all chromosome:VEGA5…	---
1429896_at	449.07	P	144.08	P	3.1168	P	Mouse Genome 430 2.0 Array	Mus musculus	6-Oct-14	Consensus sequence	GenBank	Mm.108588.1	gb:BE135996 /DB_XREF=gi:8598496 /DB_XREF=ug22f06.x1 /CLONE=IMAGE:1532387 /FEA=mRNA /CNT=18 /TID=Mm.108588.1 /TIER=ConsEnd /STK=6 /UG=Mm.108588 /LL=74756 /UG_GENE=5830408B19Rik /UG_TITLE=RIKEN cDNA 5830408B19 gene	BE135996	Mm.108588	Mm.291322	December 2011 (Mouse Genome Sequencing Consortium and NCBI 38)	chr10:9622943-9625227 (-) // 74.92 // qA1	RIKEN cDNA 5830408B19 gene	5830408B19Rik	chr10|10	---	---	74756	---	---	---	---	---	---	---	---	1922006	---	---	---	---	---	---	---	---	---	This probe set was annotated using the Matching Probes based pipeline to a Entrez Gene identifier using 1 transcripts. // false // Matching Probes // A	AK017909(11)	"AK017909 // Mus musculus adult male thymus cDNA, RIKEN full-length enriched library, clone:5830408B19 product:unclassifiable, full insert sequence. // gb_htc // 11 // --- /// KnowTID_00000877 // Non-coding transcript identified by Luo, et al. // Luo_lincRNA // 11 // --- /// NONMMUT004670 // Non-coding transcript identified by NONCODE: Linc // noncode // 11 // ---"	---
1431591_s_at	1791.87	P	579.63	P	3.0914	P	Mouse Genome 430 2.0 Array	Mus musculus	6-Oct-14	Consensus sequence	GenBank	Mm.204646.1	"gb:AK019325.1 /DB_XREF=gi:12859477 /GEN=Isg15 /FEA=mRNA /CNT=2 /TID=Mm.204646.1 /TIER=ConsEnd /STK=1 /UG=Mm.204646 /UG_TITLE=Mus musculus adult male hippocampus cDNA, RIKEN full-length enriched library, clone:2900034J12:interferon-stimulated protein (15 kDa), full insert sequence /DEF=Mus musculus adult male hippocampus cDNA, RIKEN full-length enriched library, clone:2900034J12:interferon-stimul…	AK019325	Mm.204646	Mm.481754 /// Mm.4950	December 2011 (Mouse Genome Sequencing Consortium and NCBI 38)	chr17:46406922-46408169 (-) // 73.0 // qC	predicted gene 9706 /// ISG15 ubiquitin-like modifier	Gm9706 /// Isg15	chr17 C|17 /// chr4 E2|4	est /// full length	ENSMUSG00000035692	677168 /// 100038882	Q64339 /// Q4FJR9	---	---	NP_056598	NM_015783 /// XR_168557 /// XR_397495	---	---	---	1855694 /// 3780113	---	---	0019941 // modification-dependent protein catabolic process // inferred from direct assay /// 0031397 // negative regulation of protein ubiquitination // not recorded /// 0032020 // ISG15-protein conjugation // inferred from direct assay /// 0032020 // ISG15-protein conjugation // not recorded /// 0032649 // regulation of interferon-gamma production // not recorded /// 0034340 // response to type…	0005576 // extracellular region // not recorded /// 0005737 // cytoplasm // inferred from electronic annotation	0005515 // protein binding // inferred from physical interaction /// 0031386 // protein tag // inferred from direct assay	---	IPR000626 // Ubiquitin-like // 2.4E-19 /// IPR000626 // Ubiquitin-like // 1.1E-20 /// IPR022617 // Rad60/SUMO-like domain // 4.7E-9	---	---	This probe set was annotated using the Matching Probes based pipeline to a Entrez Gene identifier using 9 transcripts. // true // Matching Probes // A	"UC012DRI.1(11),XR_397495(11),NM_015783(11),BC031424(11),BC083156(11),BC109346(11),X56602(10),AK019325(11),ENSMUST00000085425(11)"	"AK019325 // Mus musculus adult male hippocampus cDNA, RIKEN full-length enriched library, clone:2900034J12 product:interferon-stimulated protein (15 kDa), full insert sequence. // gb_htc // 11 // --- /// BC031424 // Mus musculus ISG15 ubiquitin-like modifier, mRNA (cDNA clone MGC:18616 IMAGE:3670747), complete cds. // gb // 11 // --- /// BC083156 // Mus musculus ISG15 ubiquitin-like modifier, mR…	CT010333 // gb // 6 // Cross Hyb Matching Probes /// GENSCAN00000008948 // ensembl // 8 // Cross Hyb Matching Probes
1449965_at	187.16	P	60.55	P	3.091	P	Mouse Genome 430 2.0 Array	Mus musculus	6-Oct-14	Consensus sequence	GenBank	Mm.41979.1	"gb:NM_008572.1 /DB_XREF=gi:6678839 /GEN=Mcpt8 /FEA=FLmRNA /CNT=6 /TID=Mm.41979.1 /TIER=FL /STK=3 /UG=Mm.41979 /LL=17231 /DEF=Mus musculus mast cell protease 8 (Mcpt8), mRNA. /PROD=mast cell protease 8 /FL=gb:NM_008572.1"	NM_008572	Mm.41979	Mm.41979	December 2011 (Mouse Genome Sequencing Consortium and NCBI 38)	chr14:56082165-56085197 (-) // 98.93 // qC3	mast cell protease 8	Mcpt8	chr14 C3|14 28.19 cM	full length	ENSMUSG00000022157	17231	P43430 /// Q3UWB6	---	---	NP_032598 /// XP_006518734	NM_008572 /// XM_006518671	---	---	---	1261780	---	---	0006508 // proteolysis // not recorded /// 0008626 // granzyme-mediated apoptotic signaling pathway // not recorded	0005576 // extracellular region // inferred from electronic annotation /// 0030141 // secretory granule // not recorded	0003824 // catalytic activity // inferred from electronic annotation /// 0004252 // serine-type endopeptidase activity // not recorded /// 0008233 // peptidase activity // inferred from electronic annotation /// 0008236 // serine-type peptidase activity // inferred from electronic annotation /// 0016787 // hydrolase activity // inferred from electronic annotation	---	IPR001254 // Peptidase S1 // 6.1E-59	---	---	This probe set was annotated using the Matching Probes based pipeline to a Entrez Gene identifier using 8 transcripts. // false // Matching Probes // A	"BC119342(11),BC120607(11),BC144934(11),ENSMUST00000015594(11),NM_008572(11),uc007ubm.2,uc011zlx.2,XM_006518671(11)"	"BC119342 // Mus musculus mast cell protease 8, mRNA (cDNA clone MGC:155658 IMAGE:8734091), complete cds. // gb // 11 // --- /// BC120607 // Mus musculus mast cell protease 8, mRNA (cDNA clone MGC:155844 IMAGE:40129530), complete cds. // gb // 11 // --- /// BC144934 // Mus musculus cDNA clone IMAGE:9053482. // gb // 11 // --- /// ENSMUST00000015594 // ensembl:known chromosome:GRCm38:14:56082166:5…	---
1416034_at	1063.83	P	345.13	P	3.0824	P	Mouse Genome 430 2.0 Array	Mus musculus	6-Oct-14	Consensus sequence	GenBank	Mm.6417.1	gb:BF123439 /DB_XREF=gi:10962479 /DB_XREF=601760641F1 /CLONE=IMAGE:4023467 /FEA=FLmRNA /CNT=468 /TID=Mm.6417.1 /TIER=Stack /STK=33 /UG=Mm.6417 /LL=12484 /UG_GENE=Cd24a /UG_TITLE=CD24a antigen /FL=gb:NM_009846.1 gb:M58661.1	NM_009846	Mm.6417	Mm.29742 /// Mm.416385 /// Mm.486963	December 2011 (Mouse Genome Sequencing Consortium and NCBI 38)	chr10:43579124-43584267 (+) // 95.36 // qB2	CD24a antigen	Cd24a	chr10 B2|10 23.01 cM	est /// full length	ENSMUSG00000047139	12484	P24807 /// Q3THW4 /// Q8CEU3	---	---	NP_033976	NM_009846	---	---	---	88323	---	---	0001666 // response to hypoxia // inferred from sequence or structural similarity /// 0001775 // cell activation // inferred from sequence or structural similarity /// 0001959 // regulation of cytokine-mediated signaling pathway // inferred from mutant phenotype /// 0002237 // response to molecule of bacterial origin // inferred from direct assay /// 0002329 // pre-B cell differentiation // infer…	0005622 // intracellular // inferred from mutant phenotype /// 0005623 // cell // inferred from mutant phenotype /// 0005886 // plasma membrane // inferred from direct assay /// 0009897 // external side of plasma membrane // inferred from direct assay /// 0009897 // external side of plasma membrane // not recorded /// 0009986 // cell surface // inferred from direct assay /// 0016020 // membrane /…	0005515 // protein binding // inferred from physical interaction /// 0019901 // protein kinase binding // inferred from sequence or structural similarity /// 0030246 // carbohydrate binding // inferred from direct assay /// 0030296 // protein tyrosine kinase activator activity // inferred from sequence or structural similarity	---	---	---	---	This probe set was annotated using the Matching Probes based pipeline to a Entrez Gene identifier using 5 transcripts. // false // Matching Probes // A	"BC075622(11),ENSMUST00000058714(11),M58661(10),NM_009846(11),uc007ezl.1"	"BC075622 // Mus musculus CD24a antigen, mRNA (cDNA clone MGC:99849 IMAGE:6415159), complete cds. // gb // 11 // --- /// ENSMUST00000058714 // ensembl:known chromosome:GRCm38:10:43579169:43584262:1 gene:ENSMUSG00000047139 gene_biotype:protein_coding transcript_biotype:protein_coding // ensembl // 11 // --- /// M58661 // Mouse M1/69-J11d heat stable antigen mRNA, complete cds. // gb // 10 // --- /…	---
1426930_at	239.72	P	78.01	P	3.0729	P	Mouse Genome 430 2.0 Array	Mus musculus	6-Oct-14	Consensus sequence	GenBank	Mm.29205.1	"gb:BB731282 /DB_XREF=gi:16114557 /DB_XREF=BB731282 /CLONE=E970006D13 /FEA=mRNA /CNT=161 /TID=Mm.29205.1 /TIER=Stack /STK=16 /UG=Mm.29205 /LL=108013 /UG_GENE=Brunol4 /UG_TITLE=bruno-like 4, RNA binding protein (Drosophila)"	AV327653	Mm.29205	Mm.266435 /// Mm.399968 /// Mm.399990 /// Mm.416638	December 2011 (Mouse Genome Sequencing Consortium and NCBI 38)	chr18:25477631-25754157 (-) // 79.66 // qA2	"CUGBP, Elav-like family member 4"	Celf4	chr18|18 B1	est /// full length	ENSMUSG00000024268	108013	Q7TSY6	---	---	NP_001139764 /// NP_001139765 /// NP_001139766 /// NP_001139767 /// NP_001167545 /// NP_573458 /// XP_006525567 /// XP_006525568 /// XP_006525569 /// XP_006525570 /// XP_006525571 /// XP_006525572 /// XP_006525573 /// XP_006525574 /// XP_006525575 /// XP_006525576 /// XP_006525577 /// XP_006525578 /// XP_006525579 /// XP_006525580 /// XP_006525581 /// XP_006525582 /// XP_006525583	NM_001146292 /// NM_001146293 /// NM_001146294 /// NM_001146295 /// NM_001174074 /// NM_133195 /// XM_006525504 /// XM_006525505 /// XM_006525506 /// XM_006525507 /// XM_006525508 /// XM_006525509 /// XM_006525510 /// XM_006525511 /// XM_006525512 /// XM_006525513 /// XM_006525514 /// XM_006525515 /// XM_006525516 /// XM_006525517 /// XM_006525518 /// XM_006525519 /// XM_006525520 /// XR_385968	---	---	---	1932407	---	---	"0000380 // alternative mRNA splicing, via spliceosome // inferred from electronic annotation /// 0000381 // regulation of alternative mRNA splicing, via spliceosome // not recorded /// 0006376 // mRNA splice site selection // inferred from direct assay /// 0006397 // mRNA processing // inferred from electronic annotation /// 0008380 // RNA splicing // inferred from electronic annotation /// 0048…	0005634 // nucleus // inferred from sequence or structural similarity /// 0005737 // cytoplasm // inferred from electronic annotation	0000166 // nucleotide binding // inferred from electronic annotation /// 0003676 // nucleic acid binding // inferred from electronic annotation /// 0003723 // RNA binding // inferred from electronic annotation /// 0003729 // mRNA binding // inferred from direct assay /// 0042835 // BRE binding // inferred from sequence or structural similarity	---	IPR000504 // RNA recognition motif domain // 1.9E-19 /// IPR000504 // RNA recognition motif domain // 5.2E-21 /// IPR000504 // RNA recognition motif domain // 7.2E-10 /// IPR000504 // RNA recognition motif domain // 2.0E-19 /// IPR000504 // RNA recognition motif domain // 5.5E-21 /// IPR000504 // RNA recognition motif domain // 5.0E-20	---	---	This probe set was annotated using the Matching Probes based pipeline to a Entrez Gene identifier using 13 transcripts. // false // Matching Probes // A	"AF515450(9),ENSMUST00000025117(11),ENSMUST00000115816(11),NM_001146292(11),NM_001146293(11),NM_001146294(11),NM_001174074(11),NM_133195(11),uc008ehk.2,uc008ehl.2,uc012ban.1,uc012bao.1,uc012bap.1"	"AF515450 // Mus musculus bruno-like 4 protein (Brunol4) mRNA, complete cds. // gb // 9 // --- /// ENSMUST00000025117 // ensembl:known chromosome:GRCm38:18:25477632:25753983:-1 gene:ENSMUSG00000024268 gene_biotype:protein_coding transcript_biotype:protein_coding // ensembl // 11 // --- /// ENSMUST00000115816 // ensembl:known chromosome:GRCm38:18:25477632:25753983:-1 gene:ENSMUSG00000024268 gene_b…	BC052744 // gb // 1 // Cross Hyb Matching Probes /// AK048427 // gb_htc // 1 // Cross Hyb Matching Probes /// NONMMUT031736 // noncode // 8 // Cross Hyb Matching Probes
1434008_at	34.04	P	11.09	P	3.0694	P	Mouse Genome 430 2.0 Array	Mus musculus	6-Oct-14	Consensus sequence	GenBank	Mm.32183.1	gb:BE993937 /DB_XREF=gi:10676658 /DB_XREF=UI-M-BZ1-bji-h-01-0-UI.s1 /CLONE=UI-M-BZ1-bji-h-01-0-UI /FEA=EST /CNT=52 /TID=Mm.32183.1 /TIER=Stack /STK=47 /UG=Mm.32183 /UG_TITLE=ESTs	BE993937	Mm.32183	Mm.335112	December 2011 (Mouse Genome Sequencing Consortium and NCBI 38)	chr9:45153540-45154155 (+) // 95.79 // qA5.2	"sodium channel, type IV, beta"	Scn4b	chr9 A5.2|9	full length	ENSMUSG00000046480 /// OTTMUSG00000016701	399548	Q7M729 /// Q1MXF9	---	---	NP_001013408	NM_001013390	---	---	---	2687406	---	---	0006810 // transport // inferred from electronic annotation /// 0006811 // ion transport // inferred from electronic annotation /// 0006814 // sodium ion transport // not recorded /// 0010765 // positive regulation of sodium ion transport // not recorded /// 0034765 // regulation of ion transmembrane transport // inferred from mutant phenotype /// 0035725 // sodium ion transmembrane transport // …	0001518 // voltage-gated sodium channel complex // inferred by curator /// 0001518 // voltage-gated sodium channel complex // not recorded /// 0005886 // plasma membrane // not recorded /// 0014704 // intercalated disc // inferred from direct assay /// 0016020 // membrane // inferred from electronic annotation /// 0016021 // integral component of membrane // inferred from electronic annotation //…	0005244 // voltage-gated ion channel activity // inferred from electronic annotation /// 0005248 // voltage-gated sodium channel activity // inferred from direct assay /// 0005248 // voltage-gated sodium channel activity // inferred from mutant phenotype /// 0005248 // voltage-gated sodium channel activity // not recorded /// 0005272 // sodium channel activity // inferred from electronic annotati…	---	IPR013106 // Immunoglobulin V-set domain // 3.1E-14	---	---	This probe set was annotated using the Matching Probes based pipeline to a Entrez Gene identifier using 4 transcripts. // false // Matching Probes // A	"AB118946(11),ENSMUST00000060125(11),NM_001013390(10),uc009pfh.1"	"AB118946 // Mus musculus SCN4B mRNA for sodium channel beta4 subunit, complete cds. // gb // 11 // --- /// ENSMUST00000060125 // ensembl_havana_transcript:known chromosome:GRCm38:9:45138437:45154152:1 gene:ENSMUSG00000046480 gene_biotype:protein_coding transcript_biotype:protein_coding // ensembl // 11 // --- /// NM_001013390 // Mus musculus sodium channel, type IV, beta (Scn4b), mRNA. // refseq…	---
1419324_at	265.11	P	87.03	P	3.0462	P	Mouse Genome 430 2.0 Array	Mus musculus	6-Oct-14	Consensus sequence	GenBank	Mm.79380.1	"gb:NM_010714.1 /DB_XREF=gi:6754541 /GEN=Lhx9 /FEA=FLmRNA /CNT=16 /TID=Mm.79380.1 /TIER=FL+Stack /STK=11 /UG=Mm.79380 /LL=16876 /DEF=Mus musculus LIM homeobox protein 9 (Lhx9), mRNA. /PROD=LIM homeobox protein 9 /FL=gb:NM_010714.1"	NM_010714	Mm.79380	Mm.250732	December 2011 (Mouse Genome Sequencing Consortium and NCBI 38)	chr1:138827742-138847591 (-) // 96.43 // qE4	LIM homeobox protein 9	Lhx9	chr1|1 G-H2	full length	ENSMUSG00000019230 /// OTTMUSG00000022572	16876	Q9WUH2	---	---	NP_001020736 /// NP_001036042 /// NP_034844 /// XP_006529233 /// XP_006529234 /// XP_006529235 /// XP_006529236 /// XP_006529237	NM_001025565 /// NM_001042577 /// NM_010714 /// XM_006529170 /// XM_006529171 /// XM_006529172 /// XM_006529173 /// XM_006529174	---	---	---	1316721	---	---	"0006355 // regulation of transcription, DNA-templated // inferred from electronic annotation /// 0008045 // motor neuron axon guidance // inferred from sequence or structural similarity /// 0008283 // cell proliferation // inferred from mutant phenotype /// 0008584 // male gonad development // inferred from mutant phenotype /// 0008585 // female gonad development // inferred from mutant phenotyp…	0005634 // nucleus // inferred from electronic annotation	0003677 // DNA binding // inferred from electronic annotation /// 0003700 // sequence-specific DNA binding transcription factor activity // inferred from electronic annotation /// 0003714 // transcription corepressor activity // inferred from sequence or structural similarity /// 0005515 // protein binding // inferred from physical interaction /// 0008270 // zinc ion binding // inferred from elec…	---	"IPR001356 // Homeobox domain // 2.7E-14 /// IPR001356 // Homeobox domain // 2.6E-14 /// IPR001781 // Zinc finger, LIM-type // 1.8E-19 /// IPR001781 // Zinc finger, LIM-type // 4.1E-21 /// IPR001781 // Zinc finger, LIM-type // 1.7E-19 /// IPR001781 // Zinc finger, LIM-type // 3.9E-21"	---	---	This probe set was annotated using the Matching Probes based pipeline to a Entrez Gene identifier using 9 transcripts. // false // Matching Probes // A	"AJ243851(11),BC072623(11),ENSMUST00000019374(11),ENSMUST00000093486(11),ENSMUST00000112030(11),NM_001025565(11),NM_010714(11),uc007cvr.1,uc007cvs.1"	"AJ243851 // Mus musculus mRNA for putative LIM-homeodomain protein alpha isoform. // gb // 11 // --- /// BC072623 // Mus musculus LIM homeobox protein 9, mRNA (cDNA clone MGC:99887 IMAGE:6825043), complete cds. // gb // 11 // --- /// ENSMUST00000019374 // ensembl_havana_transcript:known chromosome:GRCm38:1:138825186:138842457:-1 gene:ENSMUSG00000019230 gene_biotype:protein_coding transcript_biot…	---
1423170_at	73.43	P	24.16	P	3.0393	P	Mouse Genome 430 2.0 Array	Mus musculus	6-Oct-14	Consensus sequence	GenBank	Mm.12001.1	"gb:AV213552 /DB_XREF=gi:6154695 /DB_XREF=AV213552 /CLONE=2410128H03 /FEA=FLmRNA /CNT=65 /TID=Mm.12001.1 /TIER=Stack /STK=9 /UG=Mm.12001 /LL=24074 /UG_GENE=Taf7 /UG_TITLE=TAF7 RNA polymerase II, TATA box binding protein (TBP)-associated factor, 55 kDa /FL=gb:NM_011901.1 gb:AF144562.1"	AV213552	Mm.12001	Mm.236009 /// Mm.398373	December 2011 (Mouse Genome Sequencing Consortium and NCBI 38)	chr18:37642021-37644168 (-) // 94.96 // qB3	"TAF7 RNA polymerase II, TATA box binding protein (TBP)-associated factor"	Taf7	chr18 B3|18	est /// full length	ENSMUSG00000051316 /// OTTMUSG00000034268	24074	Q9R1C0 /// Q8BPH4 /// Q8C291	---	---	NP_786964	NM_175770	---	---	---	1346348	---	---	"0000122 // negative regulation of transcription from RNA polymerase II promoter // not recorded /// 0006351 // transcription, DNA-templated // inferred from electronic annotation /// 0006352 // DNA-templated transcription, initiation // not recorded /// 0006355 // regulation of transcription, DNA-templated // inferred from electronic annotation /// 0006357 // regulation of transcription from RNA…	0005634 // nucleus // inferred from direct assay /// 0005634 // nucleus // not recorded /// 0005669 // transcription factor TFIID complex // inferred from direct assay /// 0005669 // transcription factor TFIID complex // not recorded /// 0005737 // cytoplasm // inferred from direct assay /// 0005794 // Golgi apparatus // not recorded /// 0008024 // positive transcription elongation factor complex…	0003700 // sequence-specific DNA binding transcription factor activity // not recorded /// 0003713 // transcription coactivator activity // not recorded /// 0005515 // protein binding // inferred from physical interaction /// 0008134 // transcription factor binding // not recorded /// 0035035 // histone acetyltransferase binding // inferred from physical interaction /// 0035035 // histone acetylt…	RNA_transcription_Reactome // GenMAPP	"IPR006751 // TAFII55 protein, conserved region // 3.3E-59"	---	---	This probe set was annotated using the Matching Probes based pipeline to a Entrez Gene identifier using 5 transcripts. // false // Matching Probes // A	"AF144562(11),BC029673(11),ENSMUST00000066272(11),NM_175770(11),uc008eqi.2"	"AF144562 // Mus musculus TFIID subunit TAFII55 mRNA, complete cds. // gb // 11 // --- /// BC029673 // Mus musculus TAF7 RNA polymerase II, TATA box binding protein (TBP)-associated factor, mRNA (cDNA clone MGC:36036 IMAGE:5373242), complete cds. // gb // 11 // --- /// ENSMUST00000066272 // ensembl_havana_transcript:known chromosome:GRCm38:18:37640902:37644204:-1 gene:ENSMUSG00000051316 gene_biot…	uc033hgj.1 // ucsc_genes // 6 // Cross Hyb Matching Probes /// GENSCAN00000014287 // ensembl // 6 // Cross Hyb Matching Probes
1427216_at	222.62	P	73.36	P	3.0346	P	Mouse Genome 430 2.0 Array	Mus musculus	6-Oct-14	Consensus sequence	GenBank	Mm.138878.1	"gb:BF022827 /DB_XREF=gi:10754160 /DB_XREF=uw40e09.x1 /CLONE=IMAGE:3419176 /FEA=mRNA /CNT=15 /TID=Mm.138878.1 /TIER=Stack /STK=8 /UG=Mm.138878 /UG_TITLE=Mus musculus, clone IMAGE:4488589, mRNA"	BF022827	Mm.138878	Mm.362092 /// Mm.382793 /// Mm.385214 /// Mm.408801	December 2011 (Mouse Genome Sequencing Consortium and NCBI 38)	chr4:88772713-88773921 (-) // 79.15 // qC4 /// chr4:88759493-88760701 (-) // 80.29 // qC4 /// chr4:88781495-88794414 (-) // 78.01 // qC4 /// chr4:88793203-88797324 (-) // 79.07 // qC4 /// chr4:88799036-88806113 (-) // 78.99 // qC4 /// chr4:88762426-88791477 (-) // 78.99 // qC4 /// chr4:88778563-88800247 (-) // 77.85 // qC4 /// chr4:88775635-88776849 (-) // 76.22 // qC4 /// chr4:88784432-88785636 …	interferon zeta	Ifnz	chr4 C4|4	est	ENSMUSG00000096987 /// ENSMUSG00000097873	319146	Q8BQT1	---	---	NP_922871	NM_197889	---	---	---	2448469	---	---	0002250 // adaptive immune response // not recorded /// 0002286 // T cell activation involved in immune response // not recorded /// 0002323 // natural killer cell activation involved in immune response // not recorded /// 0006952 // defense response // inferred from electronic annotation /// 0006959 // humoral immune response // not recorded /// 0019221 // cytokine-mediated signaling pathway // …	0005576 // extracellular region // inferred from electronic annotation /// 0005615 // extracellular space // not recorded	0005125 // cytokine activity // not recorded /// 0005126 // cytokine receptor binding // inferred from electronic annotation /// 0005132 // type I interferon receptor binding // inferred from direct assay	---	---	---	---	This probe set was annotated using the Matching Probes based pipeline to a Entrez Gene identifier using 1 transcripts. // false // Matching Probes // A	AK031760(11)	"AK031760 // Mus musculus 11 days embryo head cDNA, RIKEN full-length enriched library, clone:6230408O18 product:unclassifiable, full insert sequence. // gb_htc // 11 // --- /// ENSMUST00000180666 // ensembl_lincrna:known chromosome:GRCm38:4:88784455:88794391:-1 gene:ENSMUSG00000096987 gene_biotype:lincRNA transcript_biotype:lincRNA // ensembl // 11 // --- /// ENSMUST00000180963 // ensembl_lincrn…	BC014801 // gb // 8 // Cross Hyb Matching Probes
1415940_at	853.72	P	282.52	P	3.0218	P	Mouse Genome 430 2.0 Array	Mus musculus	6-Oct-14	Consensus sequence	GenBank	Mm.24521.1	"gb:NM_133349.1 /DB_XREF=gi:19111157 /GEN=AA407930 /FEA=FLmRNA /CNT=202 /TID=Mm.24521.1 /TIER=FL+Stack /STK=164 /UG=Mm.24521 /LL=100494 /DEF=Mus musculus expressed sequence AA407930 (AA407930), mRNA. /PROD=arsenite inducible RNA associated protein /FL=gb:NM_133349.1 gb:AF224494.1"	NM_133349	Mm.24521	Mm.24521	December 2011 (Mouse Genome Sequencing Consortium and NCBI 38)	chr5:139471215-139484481 (-) // 74.63 // qG2	"zinc finger, AN1-type domain 2A"	Zfand2a	chr5 G2|5	full length	ENSMUSG00000053581 /// OTTMUSG00000023062	100494	Q9JII7 /// D3YUL0	---	---	NP_001153380 /// NP_579927	NM_001159908 /// NM_133349	---	---	---	2140729	---	---	0032436 // positive regulation of proteasomal ubiquitin-dependent protein catabolic process // inferred from mutant phenotype /// 0071243 // cellular response to arsenic-containing substance // inferred from mutant phenotype	0000502 // proteasome complex // inferred from direct assay /// 0005634 // nucleus // inferred from electronic annotation /// 0005737 // cytoplasm // inferred from electronic annotation	0005515 // protein binding // inferred from physical interaction /// 0008270 // zinc ion binding // inferred from electronic annotation /// 0046872 // metal ion binding // inferred from electronic annotation	---	"IPR000058 // Zinc finger, AN1-type // 7.3E-16 /// IPR000058 // Zinc finger, AN1-type // 7.7E-16"	---	---	This probe set was annotated using the Matching Probes based pipeline to a Entrez Gene identifier using 8 transcripts. // false // Matching Probes // A	"AF224494(11),BC058780(11),ENSMUST00000079996(11),ENSMUST00000110851(11),NM_001159908(11),NM_133349(11),uc009ags.2,uc009agt.2"	"AF224494 // Mus musculus arsenite inducible RNA associated protein (Airap) mRNA, complete cds. // gb // 11 // --- /// BC058780 // Mus musculus zinc finger, AN1-type domain 2A, mRNA (cDNA clone MGC:67915 IMAGE:6312202), complete cds. // gb // 11 // --- /// ENSMUST00000079996 // ensembl_havana_transcript:known chromosome:GRCm38:5:139471211:139484549:-1 gene:ENSMUSG00000053581 gene_biotype:protein_…	---
1451355_at	78.33	P	25.98	M	3.015	P	Mouse Genome 430 2.0 Array	Mus musculus	6-Oct-14	Consensus sequence	GenBank	Mm.45019.1	"gb:AF282864.1 /DB_XREF=gi:17529683 /FEA=FLmRNA /CNT=55 /TID=Mm.45019.1 /TIER=FL+Stack /STK=32 /UG=Mm.45019 /DEF=Mus musculus cancer related gene-liver 1 mRNA, complete cds. /PROD=cancer related gene-liver 1 /FL=gb:AF282864.1"	AF282864	Mm.45019	Mm.45019 /// Mm.458684	December 2011 (Mouse Genome Sequencing Consortium and NCBI 38)	chr4:86874420-86920881 (+) // 95.09 // qC4	alkaline ceramidase 2	Acer2	chr4 C4|4	full length	ENSMUSG00000038007 /// OTTMUSG00000007779	230379	Q8VD53 /// Q9CWF9	EC:3.5.1.23	---	NP_001277470 /// NP_001277472 /// NP_647467 /// XP_006537940 /// XP_006537941 /// XP_006537942 /// XP_006537943	NM_001290541 /// NM_001290543 /// NM_139306 /// XM_006537877 /// XM_006537878 /// XM_006537879 /// XM_006537880	---	---	---	1920932	---	---	0001953 // negative regulation of cell-matrix adhesion // not recorded /// 0006629 // lipid metabolic process // inferred from electronic annotation /// 0006672 // ceramide metabolic process // inferred from electronic annotation /// 0006919 // activation of cysteine-type endopeptidase activity involved in apoptotic process // not recorded /// 0008284 // positive regulation of cell proliferation …	0000139 // Golgi membrane // inferred from electronic annotation /// 0005794 // Golgi apparatus // not recorded /// 0016020 // membrane // inferred from electronic annotation /// 0016021 // integral component of membrane // inferred from electronic annotation /// 0030173 // integral component of Golgi membrane // not recorded	"0016787 // hydrolase activity // inferred from electronic annotation /// 0016811 // hydrolase activity, acting on carbon-nitrogen (but not peptide) bonds, in linear amides // inferred from electronic annotation /// 0017040 // ceramidase activity // not recorded /// 0071633 // dihydroceramidase activity // not recorded"	---	IPR008901 // Ceramidase // 1.6E-67 /// IPR008901 // Ceramidase // 7.5E-41 /// IPR008901 // Ceramidase // 9.1E-21	---	---	This probe set was annotated using the Matching Probes based pipeline to a Entrez Gene identifier using 8 transcripts. // false // Matching Probes // A	"AF282864(11),BC059819(11),ENSMUST00000045224(11),ENSMUST00000084433(11),NM_001290541(11),NM_139306(11),uc008tmf.2,uc012dgs.1"	"AF282864 // Mus musculus cancer related gene-liver 1 mRNA, complete cds. // gb // 11 // --- /// BC059819 // Mus musculus alkaline ceramidase 2, mRNA (cDNA clone MGC:69583 IMAGE:6839525), complete cds. // gb // 11 // --- /// ENSMUST00000045224 // ensembl_havana_transcript:known chromosome:GRCm38:4:86874396:86920875:1 gene:ENSMUSG00000038007 gene_biotype:protein_coding transcript_biotype:protein_c…	AK215771 // gb_htc // 4 // Cross Hyb Matching Probes
1421134_at	47.67	P	15.88	A	3.0019	P	Mouse Genome 430 2.0 Array	Mus musculus	6-Oct-14	Consensus sequence	GenBank	Mm.8039.1	"gb:NM_009704.1 /DB_XREF=gi:6753107 /GEN=Areg /FEA=FLmRNA /CNT=16 /TID=Mm.8039.1 /TIER=FL /STK=2 /UG=Mm.8039 /LL=11839 /DEF=Mus musculus amphiregulin (Areg), mRNA. /PROD=amphiregulin /FL=gb:NM_009704.1 gb:D12648.1 gb:BC009138.1"	NM_009704	Mm.8039	Mm.8039	December 2011 (Mouse Genome Sequencing Consortium and NCBI 38)	chr5:91139598-91148429 (+) // 82.73 // qE1	amphiregulin	Areg	chr5 E1|5 44.78 cM	full length	ENSMUSG00000029378	11839	P31955 /// Q4FJT2	---	---	NP_033834	NM_009704	---	---	---	88068	---	---	0007173 // epidermal growth factor receptor signaling pathway // not recorded /// 0007186 // G-protein coupled receptor signaling pathway // not recorded /// 0008284 // positive regulation of cell proliferation // not recorded /// 0014009 // glial cell proliferation // not recorded /// 0014070 // response to organic cyclic compound // inferred from electronic annotation /// 0031175 // neuron proj…	0005615 // extracellular space // not recorded /// 0005622 // intracellular // inferred from direct assay /// 0005634 // nucleus // inferred from direct assay /// 0005737 // cytoplasm // inferred from direct assay /// 0009986 // cell surface // not recorded /// 0016020 // membrane // inferred from electronic annotation /// 0016021 // integral component of membrane // inferred from electronic anno…	0005125 // cytokine activity // inferred from electronic annotation /// 0005154 // epidermal growth factor receptor binding // not recorded /// 0005515 // protein binding // inferred from electronic annotation /// 0008083 // growth factor activity // not recorded	---	---	---	---	This probe set was annotated using the Matching Probes based pipeline to a Entrez Gene identifier using 6 transcripts. // false // Matching Probes // A	"BC009138(11),CT010320(11),D12648(11),ENSMUST00000031325(11),NM_009704(11),uc008ybt.1"	"BC009138 // Mus musculus amphiregulin, mRNA (cDNA clone MGC:11536 IMAGE:3597695), complete cds. // gb // 11 // --- /// CT010320 // Mus musculus full open reading frame cDNA clone RZPDo836D0552D for gene Areg, Amphiregulin; complete cds, incl. stopcodon. // gb // 11 // --- /// D12648 // Mus musculus mRNA for schwannoma-derived growth factor, complete cds. // gb // 11 // --- /// ENSMUST00000031325…	---
1436845_at	143.31	P	47.77	P	3	P	Mouse Genome 430 2.0 Array	Mus musculus	6-Oct-14	Consensus sequence	GenBank	Mm.71710.2	gb:BB398993 /DB_XREF=gi:15411724 /DB_XREF=BB398993 /CLONE=C330012C04 /FEA=EST /CNT=49 /TID=Mm.71710.2 /TIER=Stack /STK=44 /UG=Mm.71710 /LL=12006 /UG_GENE=Axin2 /UG_TITLE=axin2	BB398993	Mm.71710	Mm.71710	December 2011 (Mouse Genome Sequencing Consortium and NCBI 38)	chr11:108949994-108950782 (+) // 97.34 // qE1	axin2	Axin2	chr11 E1|11 71.83 cM	full length	ENSMUSG00000000142 /// OTTMUSG00000003199	12006	O88566 /// A2ABQ7 /// A2ABQ8 /// A2ABQ9 /// A2ABR0 /// Q3UQK5	---	---	NP_056547 /// XP_006532120 /// XP_006532121 /// XP_006532122 /// XP_006532123	NM_015732 /// XM_006532057 /// XM_006532058 /// XM_006532059 /// XM_006532060	---	---	---	1270862	---	---	"0001756 // somitogenesis // inferred from direct assay /// 0001934 // positive regulation of protein phosphorylation // not recorded /// 0001957 // intramembranous ossification // inferred from mutant phenotype /// 0003139 // secondary heart field specification // inferred from genetic interaction /// 0003413 // chondrocyte differentiation involved in endochondral bone morphogenesis // inferred …	0005622 // intracellular // inferred from electronic annotation /// 0005634 // nucleus // inferred from direct assay /// 0005634 // nucleus // not recorded /// 0005737 // cytoplasm // not recorded /// 0005813 // centrosome // inferred from direct assay /// 0005813 // centrosome // not recorded /// 0005881 // cytoplasmic microtubule // not recorded /// 0005886 // plasma membrane // not recorded //…	0004871 // signal transducer activity // inferred from electronic annotation /// 0005096 // GTPase activator activity // not recorded /// 0005515 // protein binding // inferred from physical interaction /// 0008013 // beta-catenin binding // not recorded /// 0019899 // enzyme binding // not recorded /// 0019901 // protein kinase binding // not recorded /// 0031625 // ubiquitin protein ligase bind…	---	IPR000342 // Regulator of G protein signalling domain // 1.4E-30 /// IPR001158 // DIX domain // 9.3E-34 /// IPR014936 // Axin beta-catenin binding // 1.4E-21	---	---	This probe set was annotated using the Matching Probes based pipeline to a Entrez Gene identifier using 8 transcripts. // false // Matching Probes // A	"BC057338(11),ENSMUST00000052915(11),ENSMUST00000139682(11),NM_015732(11),uc007mbu.2,uc007mbv.1,XM_006532058(11),XM_006532059(11)"	"BC057338 // Mus musculus axin2, mRNA (cDNA clone MGC:66984 IMAGE:6827741), complete cds. // gb // 11 // --- /// ENSMUST00000052915 // ensembl_havana_transcript:known chromosome:GRCm38:11:108920349:108950783:1 gene:ENSMUSG00000000142 gene_biotype:protein_coding transcript_biotype:protein_coding // ensembl // 11 // --- /// ENSMUST00000139682 // havana:known chromosome:GRCm38:11:108943621:108950783…	AK204428 // gb_htc // 1 // Cross Hyb Matching Probes
1457275_at	153.69	P	51.47	A	2.986	P	Mouse Genome 430 2.0 Array	Mus musculus	6-Oct-14	Consensus sequence	GenBank	Mm.83561.1	gb:AI594683 /DB_XREF=gi:4603731 /DB_XREF=vt55h01.x1 /CLONE=IMAGE:1167025 /FEA=EST /CNT=10 /TID=Mm.83561.1 /TIER=ConsEnd /STK=4 /UG=Mm.83561 /UG_TITLE=ESTs	AI594683	Mm.83561	Mm.60526	December 2011 (Mouse Genome Sequencing Consortium and NCBI 38)	chr7:67732600-67733431 (-) // 99.52 // qC	"synemin, intermediate filament protein"	Synm	chr7 C|7	full length	ENSMUSG00000030554	233335	Q70IV5 /// Q05CE2 /// Q3TSN2 /// Q80XS8 /// Q8BPR2 /// Q8BQ62	---	---	NP_899135 /// NP_964001 /// NP_997546	NM_183312 /// NM_201639 /// NM_207663	---	---	---	2661187	---	---	---	0005737 // cytoplasm // inferred from electronic annotation /// 0005856 // cytoskeleton // inferred from electronic annotation /// 0005882 // intermediate filament // not recorded /// 0005912 // adherens junction // not recorded /// 0016020 // membrane // inferred from direct assay /// 0030018 // Z disc // not recorded /// 0030054 // cell junction // inferred from electronic annotation /// 004303…	"0005198 // structural molecule activity // inferred from electronic annotation /// 0005200 // structural constituent of cytoskeleton // not recorded /// 0005515 // protein binding // inferred from physical interaction /// 0008307 // structural constituent of muscle // not recorded /// 0017166 // vinculin binding // not recorded /// 0019215 // intermediate filament binding // inferred from direct…	---	IPR001664 // Intermediate filament protein // 2.8E-39 /// IPR001664 // Intermediate filament protein // 1.9E-39	---	---	This probe set was annotated using the Matching Probes based pipeline to a Entrez Gene identifier using 10 transcripts. // false // Matching Probes // A	"BC026872(11),ENSMUST00000051389(11),ENSMUST00000074233(11),NM_183312(11),NM_201639(11),NM_207663(11),uc009hiv.1,uc009hiw.1,uc009hix.1,uc009hiy.1"	"BC026872 // Mus musculus synemin, intermediate filament protein, mRNA (cDNA clone IMAGE:3980674), complete cds. // gb // 11 // --- /// ENSMUST00000051389 // ensembl:known chromosome:GRCm38:7:67730161:67759742:-1 gene:ENSMUSG00000030554 gene_biotype:protein_coding transcript_biotype:protein_coding // ensembl // 11 // --- /// ENSMUST00000074233 // ensembl:known chromosome:GRCm38:7:67730161:6775974…	---
1436058_at	234.69	P	78.69	P	2.9825	P	Mouse Genome 430 2.0 Array	Mus musculus	6-Oct-14	Consensus sequence	GenBank	Mm.27276.1	gb:BB132493 /DB_XREF=gi:16266482 /DB_XREF=BB132493 /CLONE=9830001A05 /FEA=EST /CNT=24 /TID=Mm.27276.1 /TIER=Stack /STK=11 /UG=Mm.27276 /UG_TITLE=ESTs	BB132493	Mm.27276	Mm.24045 /// Mm.473306	December 2011 (Mouse Genome Sequencing Consortium and NCBI 38)	chr12:26442749-26443907 (-) // 89.8 // qA2	radical S-adenosyl methionine domain containing 2	Rsad2	chr12|12 A3	est /// full length	ENSMUSG00000020641 /// OTTMUSG00000027569	58185	Q8CBB9 /// D6RJ49 /// Q3UAK4	---	---	NP_067359 /// XP_006515223	NM_021384 /// XM_006515160	---	---	---	---	---	---	"0001503 // ossification // not recorded /// 0002376 // immune system process // inferred from electronic annotation /// 0008152 // metabolic process // inferred from electronic annotation /// 0009615 // response to virus // inferred from mutant phenotype /// 0009615 // response to virus // not recorded /// 0030278 // regulation of ossification // not recorded /// 0034157 // positive regulation o…	0005739 // mitochondrion // not recorded /// 0005741 // mitochondrial outer membrane // not recorded /// 0005743 // mitochondrial inner membrane // not recorded /// 0005783 // endoplasmic reticulum // not recorded /// 0005789 // endoplasmic reticulum membrane // not recorded /// 0005811 // lipid particle // inferred from direct assay /// 0016020 // membrane // inferred from electronic annotation	"0003824 // catalytic activity // inferred from electronic annotation /// 0005515 // protein binding // inferred from physical interaction /// 0043621 // protein self-association // not recorded /// 0046872 // metal ion binding // inferred from electronic annotation /// 0051536 // iron-sulfur cluster binding // inferred from electronic annotation /// 0051539 // 4 iron, 4 sulfur cluster binding //…	---	IPR007197 // Radical SAM // 3.3E-14 /// IPR007197 // Radical SAM // 1.1E-19	---	---	This probe set was annotated using the Matching Probes based pipeline to a Entrez Gene identifier using 6 transcripts. // false // Matching Probes // A	"ENSMUST00000020970(11),ENSMUST00000137792(11),NM_021384(11),uc007nfh.2,uc007nfi.2,uc011ylb.1"	"ENSMUST00000020970 // ensembl_havana_transcript:known chromosome:GRCm38:12:26442753:26456452:-1 gene:ENSMUSG00000020641 gene_biotype:protein_coding transcript_biotype:protein_coding // ensembl // 11 // --- /// ENSMUST00000137792 // havana:known chromosome:GRCm38:12:26442753:26456431:-1 gene:ENSMUSG00000020641 gene_biotype:protein_coding transcript_biotype:nonsense_mediated_decay // ensembl // 11…	---
1440559_at	210.6	P	70.66	P	2.9805	P	Mouse Genome 430 2.0 Array	Mus musculus	6-Oct-14	Consensus sequence	GenBank	Mm.31379.1	gb:AV377334 /DB_XREF=gi:15412313 /DB_XREF=AV377334 /CLONE=9130226K06 /FEA=EST /CNT=5 /TID=Mm.31379.1 /TIER=ConsEnd /STK=5 /UG=Mm.31379 /UG_TITLE=ESTs	AV377334	Mm.31379	Mm.441435	December 2011 (Mouse Genome Sequencing Consortium and NCBI 38)	chr1:176834622-176835146 (-) // 4.33 // qH4	"high mobility group AT-hook 2, pseudogene 1"	Hmga2-ps1	chr1|1	---	---	15365	---	---	---	---	NR_037996	---	---	---	---	---	---	---	---	---	---	---	---	---	This probe set was annotated using the Matching Probes based pipeline to a Entrez Gene identifier using 2 transcripts. // false // Matching Probes // A	"NR_037996(10),uc029quu.1"	"NONMMUT003914 // Non-coding transcript identified by NONCODE: Antisense // noncode // 10 // --- /// NR_037996 // Mus musculus high mobility group AT-hook 2, pseudogene 1 (Hmga2-ps1), non-coding RNA. // refseq // 10 // --- /// uc029quu.1 // --- // ucsc_genes // 10 // ---"	---
1442806_at	172.96	P	58.27	P	2.9683	P	Mouse Genome 430 2.0 Array	Mus musculus	6-Oct-14	Consensus sequence	GenBank	Mm.188134.1	gb:AW987495 /DB_XREF=gi:8182403 /DB_XREF=uf17h12.x1 /CLONE=IMAGE:1511687 /FEA=EST /CNT=6 /TID=Mm.188134.1 /TIER=ConsEnd /STK=3 /UG=Mm.188134 /UG_TITLE=ESTs	AW987495	Mm.188134	---	December 2011 (Mouse Genome Sequencing Consortium and NCBI 38)	chr19:45030002-45031143 (+) // 81.29 // qC3	RIKEN cDNA 9430030N17 gene	9430030N17Rik	chr19|19	---	---	77336	---	---	---	---	---	---	---	---	1924586	---	---	---	---	---	---	---	---	---	This probe set was annotated using the Matching Probes based pipeline to a Entrez Gene identifier using 1 transcripts. // false // Matching Probes // A	AK020447(11)	"AK020447 // Mus musculus 12 days embryo embryonic body between diaphragm region and neck cDNA, RIKEN full-length enriched library, clone:9430030N17 product:unclassifiable, full insert sequence. // gb_htc // 11 // --- /// NONMMUT034865 // Non-coding transcript identified by NONCODE: Antisense // noncode // 11 // ---"	---
1447014_at	185.85	P	62.81	P	2.9589	P	Mouse Genome 430 2.0 Array	Mus musculus	6-Oct-14	Consensus sequence	GenBank	Mm.193236.1	"gb:AW489535 /DB_XREF=gi:7059805 /DB_XREF=UI-M-BH3-asb-e-09-0-UI.s1 /CLONE=UI-M-BH3-asb-e-09-0-UI /FEA=EST /CNT=2 /TID=Mm.193236.1 /TIER=ConsEnd /STK=2 /UG=Mm.193236 /UG_TITLE=ESTs, Weakly similar to RETROVIRUS-RELATED POL POLYPROTEIN (M.musculus)"	AW489535	Mm.193236	---	December 2011 (Mouse Genome Sequencing Consortium and NCBI 38)	chr1:34427016-34427558 (-) // 97.13 // qB	---	---	---	---	---	---	---	---	---	---	---	---	---	---	---	---	---	---	---	---	---	---	---	---	This probe set was annotated using the Genome Target Overlap based pipeline to a ENSEMBL identifier using 1 transcripts. // false // Genome Target Overlap // B	GENSCAN00000040865	GENSCAN00000040865 // cdna:genscan chromosome:GRCm38:1:34427255:34439338:-1 transcript_biotype:protein_coding // ensembl // --- // chr1:34427254-34439338(-)	---
1426929_at	339.87	P	114.93	P	2.9572	P	Mouse Genome 430 2.0 Array	Mus musculus	6-Oct-14	Consensus sequence	GenBank	Mm.29205.1	"gb:BB748921 /DB_XREF=gi:16153157 /DB_XREF=BB748921 /CLONE=G030101L19 /FEA=mRNA /CNT=161 /TID=Mm.29205.1 /TIER=Stack /STK=23 /UG=Mm.29205 /LL=108013 /UG_GENE=Brunol4 /UG_TITLE=bruno-like 4, RNA binding protein (Drosophila)"	AV327653	Mm.29205	Mm.266435 /// Mm.399968 /// Mm.399990 /// Mm.416638	December 2011 (Mouse Genome Sequencing Consortium and NCBI 38)	chr18:25477631-25754157 (-) // 79.66 // qA2	"CUGBP, Elav-like family member 4"	Celf4	chr18|18 B1	est /// full length	ENSMUSG00000024268	108013	Q7TSY6	---	---	NP_001139764 /// NP_001139765 /// NP_001139766 /// NP_001139767 /// NP_001167545 /// NP_573458 /// XP_006525567 /// XP_006525568 /// XP_006525569 /// XP_006525570 /// XP_006525571 /// XP_006525572 /// XP_006525573 /// XP_006525574 /// XP_006525575 /// XP_006525576 /// XP_006525577 /// XP_006525578 /// XP_006525579 /// XP_006525580 /// XP_006525581 /// XP_006525582 /// XP_006525583	NM_001146292 /// NM_001146293 /// NM_001146294 /// NM_001146295 /// NM_001174074 /// NM_133195 /// XM_006525504 /// XM_006525505 /// XM_006525506 /// XM_006525507 /// XM_006525508 /// XM_006525509 /// XM_006525510 /// XM_006525511 /// XM_006525512 /// XM_006525513 /// XM_006525514 /// XM_006525515 /// XM_006525516 /// XM_006525517 /// XM_006525518 /// XM_006525519 /// XM_006525520 /// XR_385968	---	---	---	1932407	---	---	"0000380 // alternative mRNA splicing, via spliceosome // inferred from electronic annotation /// 0000381 // regulation of alternative mRNA splicing, via spliceosome // not recorded /// 0006376 // mRNA splice site selection // inferred from direct assay /// 0006397 // mRNA processing // inferred from electronic annotation /// 0008380 // RNA splicing // inferred from electronic annotation /// 0048…	0005634 // nucleus // inferred from sequence or structural similarity /// 0005737 // cytoplasm // inferred from electronic annotation	0000166 // nucleotide binding // inferred from electronic annotation /// 0003676 // nucleic acid binding // inferred from electronic annotation /// 0003723 // RNA binding // inferred from electronic annotation /// 0003729 // mRNA binding // inferred from direct assay /// 0042835 // BRE binding // inferred from sequence or structural similarity	---	IPR000504 // RNA recognition motif domain // 1.9E-19 /// IPR000504 // RNA recognition motif domain // 5.2E-21 /// IPR000504 // RNA recognition motif domain // 7.2E-10 /// IPR000504 // RNA recognition motif domain // 2.0E-19 /// IPR000504 // RNA recognition motif domain // 5.5E-21 /// IPR000504 // RNA recognition motif domain // 5.0E-20	---	---	This probe set was annotated using the Matching Probes based pipeline to a Entrez Gene identifier using 16 transcripts. // false // Matching Probes // A	"AF515450(11),AK048427(11),BC048405(11),BC052744(11),ENSMUST00000025117(11),ENSMUST00000115816(11),NM_001146292(11),NM_001146293(11),NM_001146294(11),NM_001174074(11),NM_133195(11),uc008ehk.2,uc008ehl.2,uc012ban.1,uc012bao.1,uc012bap.1"	"AF515450 // Mus musculus bruno-like 4 protein (Brunol4) mRNA, complete cds. // gb // 11 // --- /// AK048427 // Mus musculus 16 days embryo head cDNA, RIKEN full-length enriched library, clone:C130060B05 product:CUG-BP AND ETR-3 LIKE FACTOR 4 homolog [Homo sapiens], full insert sequence. // gb_htc // 11 // --- /// BC048405 // Mus musculus bruno-like 4, RNA binding protein (Drosophila), mRNA (cDNA…	GENSCAN00000006903 // ensembl // 2 // Cross Hyb Matching Probes
1422552_at	330.88	P	112.33	P	2.9456	P	Mouse Genome 430 2.0 Array	Mus musculus	6-Oct-14	Consensus sequence	GenBank	Mm.27086.1	"gb:NM_023396.1 /DB_XREF=gi:12963660 /GEN=2410012A13Rik /FEA=FLmRNA /CNT=64 /TID=Mm.27086.1 /TIER=FL+Stack /STK=38 /UG=Mm.27086 /LL=67874 /DEF=Mus musculus RIKEN cDNA 2410012A13 gene (2410012A13Rik), mRNA. /PROD=RIKEN cDNA 2410012A13 /FL=gb:NM_023396.1 gb:AB043586.1"	NM_023396	Mm.27086	Mm.27086	December 2011 (Mouse Genome Sequencing Consortium and NCBI 38)	chr2:54084098-54085552 (-) // 97.78 // qC1.1	"reprimo, TP53 dependent G2 arrest mediator candidate"	Rprm	chr2|2 C1	full length	ENSMUSG00000075334 /// OTTMUSG00000012457	67874	Q9JJ72	---	---	NP_075885	NM_023396	---	---	---	1915124	---	---	0007050 // cell cycle arrest // inferred from direct assay /// 0007346 // regulation of mitotic cell cycle // inferred from direct assay	0005737 // cytoplasm // inferred from direct assay /// 0016020 // membrane // inferred from electronic annotation /// 0016021 // integral component of membrane // inferred from electronic annotation	---	---	---	---	---	This probe set was annotated using the Matching Probes based pipeline to a Entrez Gene identifier using 5 transcripts. // false // Matching Probes // A	"AB043586(11),BC030065(11),ENSMUST00000100089(11),NM_023396(11),uc008jrp.1"	"AB043586 // Mus musculus mRNA for Reprimo, complete cds. // gb // 11 // --- /// BC030065 // Mus musculus reprimo, TP53 dependent G2 arrest mediator candidate, mRNA (cDNA clone MGC:41066 IMAGE:1434823), complete cds. // gb // 11 // --- /// ENSMUST00000100089 // ensembl_havana_transcript:known chromosome:GRCm38:2:54084093:54085552:-1 gene:ENSMUSG00000075334 gene_biotype:protein_coding transcript_b…	---
1452841_at	294.62	P	100.6	P	2.9286	P	Mouse Genome 430 2.0 Array	Mus musculus	6-Oct-14	Consensus sequence	GenBank	Mm.32041.1	gb:BG073164 /DB_XREF=gi:12555733 /DB_XREF=H3119E02-3 /CLONE=H3119E02 /FEA=mRNA /CNT=57 /TID=Mm.32041.1 /TIER=Stack /STK=32 /UG=Mm.32041 /LL=70974 /UG_GENE=4931406N15Rik /UG_TITLE=RIKEN cDNA 4931406N15 gene	BG073164	Mm.32041	Mm.395592 /// Mm.440524 /// Mm.487561	December 2011 (Mouse Genome Sequencing Consortium and NCBI 38)	chr7:100227606-100278874 (+) // 84.92 // qE2	phosphoglucomutase 2-like 1	Pgm2l1	chr7|7 F1	est /// full length	ENSMUSG00000030729 /// OTTMUSG00000032728	70974	Q8CAA7 /// E0CX81 /// Q3TPW7 /// I6L9A5	EC:2.7.1.106	---	NP_081905 /// XP_006508267 /// XP_006508268	NM_027629 /// XM_006508204 /// XM_006508205 /// XR_378271	---	---	---	1918224	---	---	0005975 // carbohydrate metabolic process // inferred from electronic annotation /// 0006006 // glucose metabolic process // not recorded /// 0016052 // carbohydrate catabolic process // --- /// 0016310 // phosphorylation // not recorded	0005829 // cytosol // not recorded	"0004614 // phosphoglucomutase activity // --- /// 0016740 // transferase activity // inferred from electronic annotation /// 0016853 // isomerase activity // inferred from electronic annotation /// 0016868 // intramolecular transferase activity, phosphotransferases // inferred from electronic annotation /// 0047933 // glucose-1,6-bisphosphate synthase activity // not recorded"	---	"IPR005843 // Alpha-D-phosphohexomutase, C-terminal // 3.8E-11 /// IPR005844 // Alpha-D-phosphohexomutase, alpha/beta/alpha domain I // 2.1E-37 /// IPR005845 // Alpha-D-phosphohexomutase, alpha/beta/alpha domain II // 7.3E-27 /// IPR005846 // Alpha-D-phosphohexomutase, alpha/beta/alpha domain III // 2.6E-16"	---	---	This probe set was annotated using the Matching Probes based pipeline to a Entrez Gene identifier using 5 transcripts. // false // Matching Probes // A	"BC076571(11),ENSMUST00000054436(11),NM_027629(11),uc012fqa.1,XR_378271(11)"	"BC076571 // Mus musculus phosphoglucomutase 2-like 1, mRNA (cDNA clone MGC:100279 IMAGE:30356163), complete cds. // gb // 11 // --- /// ENSMUST00000054436 // havana:known chromosome:GRCm38:7:100227710:100278868:1 gene:ENSMUSG00000030729 gene_biotype:protein_coding transcript_biotype:protein_coding // ensembl // 11 // --- /// NM_027629 // Mus musculus phosphoglucomutase 2-like 1 (Pgm2l1), mRNA. /…	---
1425789_s_at	718.37	P	245.41	P	2.9272	P	Mouse Genome 430 2.0 Array	Mus musculus	6-Oct-14	Consensus sequence	GenBank	Mm.207074.1	"gb:BC013271.1 /DB_XREF=gi:15342007 /FEA=FLmRNA /CNT=5 /TID=Mm.207074.1 /TIER=FL /STK=1 /UG=Mm.207074 /DEF=Mus musculus, Similar to annexin A8, clone MGC:13875 IMAGE:4013266, mRNA, complete cds. /PROD=Similar to annexin A8 /FL=gb:BC013271.1"	BC013271	Mm.207074	Mm.3267	December 2011 (Mouse Genome Sequencing Consortium and NCBI 38)	chr14:34086024-34100009 (+) // 95.42 // qB	annexin A8	Anxa8	chr14 B|14 20.8 cM	full length	ENSMUSG00000021950 /// OTTMUSG00000027916	11752	O35640 /// Q921D0	---	---	NP_001268774 /// NP_038501	NM_001281845 /// NM_013473	---	---	---	1201374	---	---	0007596 // blood coagulation // inferred from electronic annotation /// 0007599 // hemostasis // inferred from electronic annotation	0005829 // cytosol // not recorded /// 0005886 // plasma membrane // not recorded /// 0031902 // late endosome membrane // not recorded	"0005509 // calcium ion binding // not recorded /// 0005544 // calcium-dependent phospholipid binding // not recorded /// 0005546 // phosphatidylinositol-4,5-bisphosphate binding // not recorded /// 0005547 // phosphatidylinositol-3,4,5-trisphosphate binding // not recorded /// 0043325 // phosphatidylinositol-3,4-bisphosphate binding // not recorded /// 0046872 // metal ion binding // inferred fr…	Prostaglandin_synthesis_regulation // GenMAPP	IPR018502 // Annexin repeat // 3.9E-29 /// IPR018502 // Annexin repeat // 1.1E-28 /// IPR018502 // Annexin repeat // 4.5E-24 /// IPR018502 // Annexin repeat // 8.5E-25 /// IPR018502 // Annexin repeat // 3.4E-29 /// IPR018502 // Annexin repeat // 9.4E-29 /// IPR018502 // Annexin repeat // 1.2E-9 /// IPR018502 // Annexin repeat // 7.4E-25	---	---	This probe set was annotated using the Matching Probes based pipeline to a Entrez Gene identifier using 8 transcripts. // false // Matching Probes // A	"BC013271(11),BC030407(11),ENSMUST00000022519(11),ENSMUST00000120077(11),NM_001281845(11),NM_013473(11),uc007taj.2,uc011zis.2"	"BC013271 // Mus musculus annexin A8, mRNA (cDNA clone MGC:13875 IMAGE:4013266), complete cds. // gb // 11 // --- /// BC030407 // Mus musculus annexin A8, mRNA (cDNA clone MGC:40628 IMAGE:5322310), complete cds. // gb // 11 // --- /// ENSMUST00000022519 // ensembl_havana_transcript:known chromosome:GRCm38:14:34085981:34100571:1 gene:ENSMUSG00000021950 gene_biotype:protein_coding transcript_biotyp…	GENSCAN00000044797 // ensembl // 8 // Cross Hyb Matching Probes
1423808_at	125.16	P	42.77	P	2.9264	P	Mouse Genome 430 2.0 Array	Mus musculus	6-Oct-14	Consensus sequence	GenBank	Mm.31586.1	"gb:BC021790.1 /DB_XREF=gi:18255703 /FEA=FLmRNA /CNT=137 /TID=Mm.31586.1 /TIER=FL+Stack /STK=104 /UG=Mm.31586 /DEF=Mus musculus, Similar to hypothetical protein FLJ10385, clone MGC:28622 IMAGE:4220923, mRNA, complete cds. /PROD=Similar to hypothetical protein FLJ10385 /FL=gb:BC021790.1"	BC021790	Mm.31586	Mm.31586 /// Mm.404762	December 2011 (Mouse Genome Sequencing Consortium and NCBI 38)	chr11:69561753-69579536 (-) // 97.94 // qB3	"WD repeat containing, antisense to Trp53"	Wrap53	chr11 B3|11	est /// full length	ENSMUSG00000041346 /// OTTMUSG00000005983	216853	Q8VC51 /// I7HJ86	---	---	NP_659073 /// XP_006532962 /// XP_006532963	NM_144824 /// XM_006532899 /// XM_006532900 /// XR_388402	---	---	---	2384933	---	---	0032203 // telomere formation via telomerase // not recorded /// 0051973 // positive regulation of telomerase activity // not recorded	0005634 // nucleus // not recorded /// 0005697 // telomerase holoenzyme complex // not recorded /// 0005730 // nucleolus // inferred from electronic annotation /// 0005737 // cytoplasm // not recorded /// 0015030 // Cajal body // not recorded	0003723 // RNA binding // not recorded /// 0005515 // protein binding // inferred from electronic annotation	---	IPR001680 // WD40 repeat // 1.7E-7 /// IPR001680 // WD40 repeat // 6.4E-5 /// IPR001680 // WD40 repeat // 5.6E-5 /// IPR001680 // WD40 repeat // 2.1E-7 /// IPR001680 // WD40 repeat // 6.6E-10	---	---	This probe set was annotated using the Matching Probes based pipeline to a Entrez Gene identifier using 7 transcripts. // false // Matching Probes // A	"AK169271(11),BC021790(11),BC069868(11),ENSMUST00000048139(11),ENSMUST00000155894(11),NM_144824(11),uc007jqj.1"	"AK169271 // Mus musculus 16 days embryo heart cDNA, RIKEN full-length enriched library, clone:I920161K01 product:similar to Guanine nucleotide-binding protein beta 5 [Mesocricetus auratus], full insert sequence. // gb_htc // 11 // --- /// BC021790 // Mus musculus WD repeat containing, antisense to TP53, mRNA (cDNA clone MGC:28622 IMAGE:4220923), complete cds. // gb // 11 // --- /// BC069868 // M…	---
1427683_at	139.84	P	48.27	P	2.897	P	Mouse Genome 430 2.0 Array	Mus musculus	6-Oct-14	Consensus sequence	GenBank	Mm.1353.2	gb:X06746.1 /DB_XREF=gi:52812 /FEA=mRNA /CNT=1 /TID=Mm.1353.2 /TIER=ConsEnd /STK=0 /UG=Mm.1353 /LL=13654 /UG_GENE=Egr2 /UG_TITLE=early growth response 2 /DEF=Mouse mRNA for Krox-20 protein containing zinc fingers.	X06746	Mm.1353	Mm.290421	December 2011 (Mouse Genome Sequencing Consortium and NCBI 38)	chr10:67537877-67542187 (+) // 99.69 // qB5.1	early growth response 2	Egr2	chr10 B5|10 34.96 cM	full length	ENSMUSG00000037868 /// OTTMUSG00000033571	13654	P08152 /// D3YXS2 /// D3YYY2 /// D3Z3K7 /// D3Z4G7 /// D3Z4X9 /// Q3U207	---	---	NP_034248 /// XP_006513270 /// XP_006513271 /// XP_006513272 /// XP_006513273 /// XP_006513274 /// XP_006513275 /// XP_006513276	NM_010118 /// XM_006513207 /// XM_006513208 /// XM_006513209 /// XM_006513210 /// XM_006513211 /// XM_006513212 /// XM_006513213	---	---	---	95296	---	---	"0006351 // transcription, DNA-templated // inferred from electronic annotation /// 0006355 // regulation of transcription, DNA-templated // inferred from mutant phenotype /// 0006355 // regulation of transcription, DNA-templated // not recorded /// 0006366 // transcription from RNA polymerase II promoter // inferred from direct assay /// 0006611 // protein export from nucleus // inferred from di…	0005634 // nucleus // inferred by curator /// 0005634 // nucleus // inferred from direct assay /// 0005737 // cytoplasm // inferred from direct assay	"0001102 // RNA polymerase II activating transcription factor binding // inferred from physical interaction /// 0003676 // nucleic acid binding // inferred from electronic annotation /// 0003677 // DNA binding // inferred from direct assay /// 0003682 // chromatin binding // inferred from direct assay /// 0003700 // sequence-specific DNA binding transcription factor activity // inferred from dire…	---	"IPR007087 // Zinc finger, C2H2 // 1.2E-9 /// IPR007087 // Zinc finger, C2H2 // 1.2E-9 /// IPR007087 // Zinc finger, C2H2 // 1.4E-9 /// IPR021849 // Protein of unknown function DUF3446 // 1.5E-28 /// IPR021849 // Protein of unknown function DUF3446 // 1.6E-28 /// IPR021849 // Protein of unknown function DUF3446 // 1.9E-28"	---	---	This probe set was annotated using the Matching Probes based pipeline to a Entrez Gene identifier using 9 transcripts. // false // Matching Probes // A	"BC009093(11),ENSMUST00000048289(11),ENSMUST00000105438(11),ENSMUST00000127820(11),NM_010118(11),uc007flx.1,uc007fly.1,XM_006513207(11),XM_006513213(11)"	"BC009093 // Mus musculus early growth response 2, mRNA (cDNA clone MGC:7113 IMAGE:3157863), complete cds. // gb // 11 // --- /// ENSMUST00000048289 // ensembl_havana_transcript:known chromosome:GRCm38:10:67537869:67542188:1 gene:ENSMUSG00000037868 gene_biotype:protein_coding transcript_biotype:protein_coding // ensembl // 11 // --- /// ENSMUST00000105438 // havana:known chromosome:GRCm38:10:6753…	---
1449702_at	527.32	P	182.35	P	2.8918	P	Mouse Genome 430 2.0 Array	Mus musculus	6-Oct-14	Consensus sequence	GenBank	Mm.207273.1	gb:AU016206 /DB_XREF=gi:3371210 /DB_XREF=AU016206 /CLONE=J0722A09 /FEA=EST /CNT=1 /TID=Mm.207273.1 /TIER=ConsEnd /STK=1 /UG=Mm.207273 /LL=100795 /UG_GENE=AU016206 /UG_TITLE=expressed sequence AU016206	AU016206	Mm.207273	Mm.24521	December 2011 (Mouse Genome Sequencing Consortium and NCBI 38)	chr5:139471216-139471750 (-) // 43.89 // qG2	"zinc finger, AN1-type domain 2A"	Zfand2a	chr5 G2|5	full length	ENSMUSG00000053581 /// OTTMUSG00000023062	100494	Q9JII7 /// D3YUL0	---	---	NP_001153380 /// NP_579927	NM_001159908 /// NM_133349	---	---	---	2140729	---	---	0032436 // positive regulation of proteasomal ubiquitin-dependent protein catabolic process // inferred from mutant phenotype /// 0071243 // cellular response to arsenic-containing substance // inferred from mutant phenotype	0000502 // proteasome complex // inferred from direct assay /// 0005634 // nucleus // inferred from electronic annotation /// 0005737 // cytoplasm // inferred from electronic annotation	0005515 // protein binding // inferred from physical interaction /// 0008270 // zinc ion binding // inferred from electronic annotation /// 0046872 // metal ion binding // inferred from electronic annotation	---	"IPR000058 // Zinc finger, AN1-type // 7.3E-16 /// IPR000058 // Zinc finger, AN1-type // 7.7E-16"	---	---	This probe set was annotated using the Matching Probes based pipeline to a Entrez Gene identifier using 7 transcripts. // false // Matching Probes // A	"BC058780(9),ENSMUST00000079996(9),ENSMUST00000110851(9),NM_001159908(9),NM_133349(9),uc009ags.2,uc009agt.2"	"BC058780 // Mus musculus zinc finger, AN1-type domain 2A, mRNA (cDNA clone MGC:67915 IMAGE:6312202), complete cds. // gb // 9 // --- /// ENSMUST00000079996 // ensembl_havana_transcript:known chromosome:GRCm38:5:139471211:139484549:-1 gene:ENSMUSG00000053581 gene_biotype:protein_coding transcript_biotype:protein_coding // ensembl // 9 // --- /// ENSMUST00000110851 // ensembl_havana_transcript:kno…	AF224494 // gb // 7 // Cross Hyb Matching Probes
1439352_at	123.24	P	42.62	P	2.8916	P	Mouse Genome 430 2.0 Array	Mus musculus	6-Oct-14	Consensus sequence	GenBank	Mm.214503.1	gb:BB825733 /DB_XREF=gi:17003976 /DB_XREF=BB825733 /CLONE=G830039G01 /FEA=EST /CNT=8 /TID=Mm.214503.1 /TIER=Stack /STK=8 /UG=Mm.214503 /UG_TITLE=ESTs	BB825733	Mm.214503	Mm.390335	December 2011 (Mouse Genome Sequencing Consortium and NCBI 38)	chr11:48850657-48851190 (+) // 82.14 // qB1.2	tripartite motif-containing 7	Trim7	chr11 B1.2|11	full length	ENSMUSG00000040350 /// OTTMUSG00000005519	94089	Q923T7 /// B2RR25 /// B7ZC92 /// Q5NCB7 /// Q5NCB9	---	---	NP_444396 /// XP_006534631 /// XP_006534632 /// XP_006534633 /// XP_006534634 /// XP_006534635 /// XP_006534636 /// XP_006534637 /// XP_006534638 /// XP_006534639 /// XP_006534640	NM_053166 /// XM_006534568 /// XM_006534569 /// XM_006534570 /// XM_006534571 /// XM_006534572 /// XM_006534573 /// XM_006534574 /// XM_006534575 /// XM_006534576 /// XM_006534577	---	---	---	2137353	---	---	---	0005622 // intracellular // inferred from electronic annotation /// 0005634 // nucleus // inferred from direct assay /// 0005634 // nucleus // not recorded /// 0005737 // cytoplasm // inferred from direct assay /// 0005737 // cytoplasm // not recorded /// 0043231 // intracellular membrane-bounded organelle // inferred from electronic annotation	0005515 // protein binding // inferred from electronic annotation /// 0008270 // zinc ion binding // inferred from electronic annotation /// 0046872 // metal ion binding // inferred from electronic annotation	---	IPR003877 // SPRY domain // 2.0E-26	---	---	This probe set was annotated using the Matching Probes based pipeline to a Entrez Gene identifier using 3 transcripts. // false // Matching Probes // A	"AK029860(10),ENSMUST00000109213(11),ENSMUST00000131270(10)"	"AK029860 // Mus musculus adult male testis cDNA, RIKEN full-length enriched library, clone:4931415C11 product:GLYCOGENIN-INTERACTING PROTEIN 2 homolog [Mus musculus], full insert sequence. // gb_htc // 10 // --- /// ENSMUST00000109213 // ensembl_havana_transcript:known chromosome:GRCm38:11:48826140:48851187:1 gene:ENSMUSG00000040350 gene_biotype:protein_coding transcript_biotype:protein_coding /…	NONMMUT009531 // noncode // 10 // Negative Strand Matching Probes
1418578_at	258.8	P	89.53	P	2.8907	P	Mouse Genome 430 2.0 Array	Mus musculus	6-Oct-14	Consensus sequence	GenBank	Mm.19981.1	"gb:BC006713.1 /DB_XREF=gi:13879469 /FEA=FLmRNA /CNT=67 /TID=Mm.19981.1 /TIER=FL+Stack /STK=21 /UG=Mm.19981 /LL=13139 /UG_GENE=Dagk1 /DEF=Mus musculus, diacylglycerol kinase, alpha (80 kDa), clone MGC:6705 IMAGE:3584592, mRNA, complete cds. /PROD=diacylglycerol kinase, alpha (80 kDa) /FL=gb:NM_016811.1 gb:BC006713.1 gb:AF085219.1"	BC006713	Mm.19981	Mm.291235	December 2011 (Mouse Genome Sequencing Consortium and NCBI 38)	chr10:128720130-128744056 (-) // 93.07 // qD3	"diacylglycerol kinase, alpha"	Dgka	chr10 D3|10 77.14 cM	full length	ENSMUSG00000025357	13139	O88673 /// R4I5B2 /// R4I3X7 /// R4I4W1	EC:2.7.1.107	---	NP_058091 /// XP_006513251 /// XP_006513252 /// XP_006513253 /// XP_006513254 /// XP_006513255 /// XP_006513256	NM_016811 /// XM_006513188 /// XM_006513189 /// XM_006513190 /// XM_006513191 /// XM_006513192 /// XM_006513193 /// XR_380361 /// XR_380362 /// XR_380363	---	---	---	102952	---	---	0007205 // protein kinase C-activating G-protein coupled receptor signaling pathway // inferred from electronic annotation /// 0008152 // metabolic process // inferred from electronic annotation /// 0016310 // phosphorylation // inferred from direct assay /// 0035556 // intracellular signal transduction // inferred from electronic annotation	0005829 // cytosol // inferred from direct assay /// 0005886 // plasma membrane // inferred from direct assay	0000166 // nucleotide binding // inferred from electronic annotation /// 0003951 // NAD+ kinase activity // inferred from electronic annotation /// 0004143 // diacylglycerol kinase activity // inferred from direct assay /// 0005509 // calcium ion binding // inferred from electronic annotation /// 0005524 // ATP binding // inferred from electronic annotation /// 0005543 // phospholipid binding // …	---	"IPR000756 // Diacylglycerol kinase, accessory domain // 5.4E-54 /// IPR001206 // Diacylglycerol kinase, catalytic domain // 1.4E-34 /// IPR002219 // Protein kinase C-like, phorbol ester/diacylglycerol-binding domain // 6.7E-15 /// IPR002219 // Protein kinase C-like, phorbol ester/diacylglycerol-binding domain // 2.2E-13"	---	---	This probe set was annotated using the Matching Probes based pipeline to a Entrez Gene identifier using 9 transcripts. // false // Matching Probes // A	"AK008272(9),BC006713(11),ENSMUST00000026414(11),JN832677(11),JN832678(11),JN832679(11),NM_016811(11),uc007hoc.1,uc033ftk.1"	"AK008272 // Mus musculus adult male small intestine cDNA, RIKEN full-length enriched library, clone:2010016E10 product:DIACYLGLYCEROL KINASE, ALPHA (80 KDA) homolog [Mus musculus], full insert sequence. // gb_htc // 9 // --- /// BC006713 // Mus musculus diacylglycerol kinase, alpha, mRNA (cDNA clone MGC:6705 IMAGE:3584592), complete cds. // gb // 11 // --- /// ENSMUST00000026414 // ensembl:known…	XM_006513188 // refseq // 4 // Cross Hyb Matching Probes /// AF085219 // gb // 7 // Cross Hyb Matching Probes /// GENSCAN00000052865 // ensembl // 6 // Cross Hyb Matching Probes
1443720_s_at	34.97	P	12.16	P	2.8758	P	Mouse Genome 430 2.0 Array	Mus musculus	6-Oct-14	Consensus sequence	GenBank	Mm.200156.1	gb:AI385617 /DB_XREF=gi:4199080 /DB_XREF=mc33h08.x1 /CLONE=IMAGE:350367 /FEA=EST /CNT=3 /TID=Mm.200156.1 /TIER=ConsEnd /STK=3 /UG=Mm.200156 /LL=99604 /UG_GENE=AI385617 /UG_TITLE=expressed sequence AI385617	AI385617	Mm.200156	Mm.39089	December 2011 (Mouse Genome Sequencing Consortium and NCBI 38)	chr3:141840316-141840690 (-) // 97.91 // qH1	"bone morphogenetic protein receptor, type 1B"	Bmpr1b	chr3 H1|3	full length	ENSMUSG00000052430 /// OTTMUSG00000025350	12167	P36898 /// B2RRZ4 /// D6RET5 /// Q3USS1	EC:2.7.11.30	---	NP_001264145 /// NP_001264146 /// NP_001264147 /// NP_001264149 /// NP_031586 /// XP_006501002 /// XP_006501003 /// XP_006501004 /// XP_006501005 /// XP_006501006 /// XP_006501007 /// XP_006501008	NM_001277216 /// NM_001277217 /// NM_001277218 /// NM_001277220 /// NM_007560 /// XM_006500939 /// XM_006500940 /// XM_006500941 /// XM_006500942 /// XM_006500943 /// XM_006500944 /// XM_006500945	---	---	---	107191	---	---	0001501 // skeletal system development // not recorded /// 0001502 // cartilage condensation // inferred from mutant phenotype /// 0001550 // ovarian cumulus expansion // inferred from mutant phenotype /// 0001654 // eye development // inferred from mutant phenotype /// 0002062 // chondrocyte differentiation // inferred from genetic interaction /// 0006468 // protein phosphorylation // inferred f…	0016020 // membrane // inferred from electronic annotation /// 0016021 // integral component of membrane // inferred from electronic annotation	"0000166 // nucleotide binding // inferred from electronic annotation /// 0004672 // protein kinase activity // inferred from electronic annotation /// 0004674 // protein serine/threonine kinase activity // not recorded /// 0004675 // transmembrane receptor protein serine/threonine kinase activity // not recorded /// 0004702 // receptor signaling protein serine/threonine kinase activity // inferr…	Ovarian_Infertility_Genes // GenMAPP	"IPR000472 // TGF-beta receptor/activin receptor, type I/II // 1.4E-16 /// IPR000719 // Protein kinase domain // 2.5E-58 /// IPR001245 // Serine-threonine/tyrosine-protein kinase catalytic domain // 1.6E-42 /// IPR003605 // TGF beta receptor, GS motif // 1.7E-18"	---	---	This probe set was annotated using the Matching Probes based pipeline to a Entrez Gene identifier using 21 transcripts. // false // Matching Probes // A	"BC065106(11),BC065143(11),BC138638(11),BC138640(11),ENSMUST00000029948(11),ENSMUST00000098568(11),ENSMUST00000106230(11),ENSMUST00000106232(11),ENSMUST00000131273(11),NM_001277216(11),NM_001277217(11),NM_001277218(11),NM_001277220(11),NM_007560(11),uc008rog.2,uc008roh.2,uc008roi.2,uc008roj.2,uc008rok.2,XM_006500943(11),Z23143(11)"	"BC065106 // Mus musculus bone morphogenetic protein receptor, type 1B, mRNA (cDNA clone MGC:86041 IMAGE:30357130), complete cds. // gb // 11 // --- /// BC065143 // Mus musculus bone morphogenetic protein receptor, type 1B, mRNA (cDNA clone MGC:86106 IMAGE:30629345), complete cds. // gb // 11 // --- /// BC138638 // Mus musculus bone morphogenetic protein receptor, type 1B, mRNA (cDNA clone MGC:17…	GENSCAN00000056234 // ensembl // 3 // Cross Hyb Matching Probes
1439747_at	173.25	P	60.39	P	2.8689	P	Mouse Genome 430 2.0 Array	Mus musculus	6-Oct-14	Consensus sequence	GenBank	Mm.100499.1	gb:BB730139 /DB_XREF=gi:16113414 /DB_XREF=BB730139 /CLONE=E860116N08 /FEA=EST /CNT=7 /TID=Mm.100499.1 /TIER=ConsEnd /STK=7 /UG=Mm.100499 /UG_TITLE=ESTs	BB730139	Mm.100499	Mm.28768 /// Mm.451004	December 2011 (Mouse Genome Sequencing Consortium and NCBI 38)	chr2:30889473-30889955 (-) // 35.33 // qB	prostaglandin E synthase	Ptges	chr2 B|2 21.75 cM	est /// full length	ENSMUSG00000050737 /// OTTMUSG00000011878	64292	Q9JM51 /// A2APZ8 /// Q3UDM3 /// Q8BNP8	EC:5.3.99.3	---	NP_071860 /// XP_006498279	NM_022415 /// XM_006498216	---	---	---	---	---	---	0001516 // prostaglandin biosynthetic process // not recorded /// 0002526 // acute inflammatory response // inferred from electronic annotation /// 0002544 // chronic inflammatory response // inferred from electronic annotation /// 0006629 // lipid metabolic process // inferred from electronic annotation /// 0006631 // fatty acid metabolic process // inferred from electronic annotation /// 000663…	0005634 // nucleus // inferred from direct assay /// 0005641 // nuclear envelope lumen // inferred from direct assay /// 0005737 // cytoplasm // inferred from direct assay /// 0016020 // membrane // inferred from electronic annotation /// 0016021 // integral component of membrane // not recorded /// 0043231 // intracellular membrane-bounded organelle // not recorded /// 0048471 // perinuclear reg…	0004667 // prostaglandin-D synthase activity // traceable author statement /// 0016853 // isomerase activity // inferred from electronic annotation /// 0043295 // glutathione binding // not recorded /// 0050220 // prostaglandin-E synthase activity // not recorded	Eicosanoid_Synthesis // GenMAPP	"IPR001129 // Membrane-associated, eicosanoid/glutathione metabolism (MAPEG) protein // 5.8E-26"	---	---	This probe set was annotated using the Matching Probes based pipeline to a Entrez Gene identifier using 3 transcripts. // false // Matching Probes // A	"ENSMUST00000102852(11),NM_022415(11),uc008jcz.1"	"ENSMUST00000102852 // ensembl_havana_transcript:known chromosome:GRCm38:2:30889471:30903297:-1 gene:ENSMUSG00000050737 gene_biotype:protein_coding transcript_biotype:protein_coding // ensembl // 11 // --- /// NM_022415 // Mus musculus prostaglandin E synthase (Ptges), mRNA. // refseq // 11 // --- /// OTTMUST00000028002 // cdna:all chromosome:VEGA56:2:30889471:30903297:-1 Gene:OTTMUSG00000011878 …	---
1432121_a_at	13.68	P	4.78	A	2.8619	P	Mouse Genome 430 2.0 Array	Mus musculus	6-Oct-14	Consensus sequence	GenBank	Mm.195711.3	"gb:AK015758.1 /DB_XREF=gi:12854215 /FEA=mRNA /CNT=1 /TID=Mm.195711.3 /TIER=ConsEnd /STK=0 /UG=Mm.195711 /LL=74435 /UG_GENE=4933403H06Rik /UG_TITLE=RIKEN cDNA 4933403H06 gene /DEF=Mus musculus adult male testis cDNA, RIKEN full-length enriched library, clone:4930511J15:Leucine Rich Repeat containing protein, full insert sequence."	AK015758	Mm.195711	Mm.195711 /// Mm.398998	December 2011 (Mouse Genome Sequencing Consortium and NCBI 38)	chr3:155093587-155137750 (+) // 99.85 // qH4	leucine-rich repeats and IQ motif containing 3	Lrriq3	chr3 H4|3	est /// full length	ENSMUSG00000028182	74435	Q14DL3	---	---	NP_083214 /// XP_006502252 /// XP_006502253 /// XP_006502254 /// XP_006502255	NM_028938 /// XM_006502189 /// XM_006502190 /// XM_006502191 /// XM_006502192	---	---	---	1921685	---	---	---	---	0005515 // protein binding // inferred from electronic annotation	---	---	---	---	This probe set was annotated using the Matching Probes based pipeline to a Entrez Gene identifier using 12 transcripts. // false // Matching Probes // A	"AK015333(11),AK015758(11),BC112424(11),BC113130(11),ENSMUST00000029833(11),NM_028938(11),uc008ruw.1,uc008rux.1,XM_006502189(11),XM_006502190(11),XM_006502191(11),XM_006502192(11)"	"AK015333 // Mus musculus adult male testis cDNA, RIKEN full-length enriched library, clone:4930438B07 product:hypothetical IQ calmodulin-binding motif/Protein splicing (intein)/Leucine-rich repeat containing protein, full insert sequence. // gb_htc // 11 // --- /// AK015758 // Mus musculus adult male testis cDNA, RIKEN full-length enriched library, clone:4930511J15 product:hypothetical IQ calmod…	GENSCAN00000023097 // ensembl // 8 // Cross Hyb Matching Probes
1418349_at	482.05	P	168.77	P	2.8563	P	Mouse Genome 430 2.0 Array	Mus musculus	6-Oct-14	Consensus sequence	GenBank	Mm.4661.1	"gb:NM_010415.1 /DB_XREF=gi:6754177 /GEN=Hegfl /FEA=FLmRNA /CNT=73 /TID=Mm.4661.1 /TIER=FL+Stack /STK=25 /UG=Mm.4661 /LL=15200 /DEF=Mus musculus heparin binding epidermal growth factor-like growth factor (Hegfl), mRNA. /PROD=heparin binding epidermal growth factor-likegrowth factor /FL=gb:L07264.1 gb:NM_010415.1"	L07264	Mm.4661	Mm.289681	December 2011 (Mouse Genome Sequencing Consortium and NCBI 38)	chr18:36504927-36515774 (-) // 94.81 // qB2	heparin-binding EGF-like growth factor	Hbegf	chr18 B2|18 19.46 cM	full length	ENSMUSG00000024486	15200	Q06186 /// Q5FW64	---	---	NP_034545	NM_010415	---	---	---	---	---	---	"0001525 // angiogenesis // non-traceable author statement /// 0001832 // blastocyst growth // traceable author statement /// 0007173 // epidermal growth factor receptor signaling pathway // inferred from direct assay /// 0007173 // epidermal growth factor receptor signaling pathway // not recorded /// 0008016 // regulation of heart contraction // inferred from mutant phenotype /// 0016477 // cel…	0005576 // extracellular region // inferred from electronic annotation /// 0005615 // extracellular space // inferred from direct assay /// 0005615 // extracellular space // not recorded /// 0005886 // plasma membrane // inferred from electronic annotation /// 0005887 // integral component of plasma membrane // inferred from direct assay /// 0009986 // cell surface // not recorded /// 0016020 // …	0005154 // epidermal growth factor receptor binding // inferred from direct assay /// 0005154 // epidermal growth factor receptor binding // not recorded /// 0005515 // protein binding // inferred from electronic annotation /// 0008083 // growth factor activity // inferred from direct assay /// 0008083 // growth factor activity // not recorded /// 0008201 // heparin binding // inferred from direc…	---	IPR000742 // Epidermal growth factor-like domain // 8.6E-10	---	---	This probe set was annotated using the Matching Probes based pipeline to a Entrez Gene identifier using 3 transcripts. // false // Matching Probes // A	"ENSMUST00000025363(10),NM_010415(10),uc008enl.2"	"ENSMUST00000025363 // ensembl:known chromosome:GRCm38:18:36504929:36515805:-1 gene:ENSMUSG00000024486 gene_biotype:protein_coding transcript_biotype:protein_coding // ensembl // 10 // --- /// NM_010415 // Mus musculus heparin-binding EGF-like growth factor (Hbegf), mRNA. // refseq // 10 // --- /// uc008enl.2 // --- // ucsc_genes // 10 // ---"	---
1418392_a_at	253.11	P	89.01	P	2.8436	P	Mouse Genome 430 2.0 Array	Mus musculus	6-Oct-14	Consensus sequence	GenBank	Mm.1909.1	"gb:NM_018734.1 /DB_XREF=gi:9055221 /GEN=Gbp3 /FEA=FLmRNA /CNT=56 /TID=Mm.1909.1 /TIER=FL+Stack /STK=24 /UG=Mm.1909 /LL=55932 /DEF=Mus musculus guanylate nucleotide binding protein 3 (Gbp3), mRNA. /PROD=guanylate nucleotide binding protein 3 /FL=gb:U44731.1 gb:NM_018734.1"	NM_018734	Mm.1909	Mm.439718	December 2011 (Mouse Genome Sequencing Consortium and NCBI 38)	chr3:142560025-142573211 (+) // 98.86 // qH1	guanylate binding protein 3	Gbp3	chr3 H1|3	full length	ENSMUSG00000028268 /// OTTMUSG00000023133	55932	Q61107 /// D3YUH5 /// D3YVW6	---	---	NP_001276421 /// NP_001276422 /// NP_061204 /// XP_006501782 /// XP_006501783 /// XP_006501784 /// XP_006501785 /// XP_006501786 /// XP_006501787	NM_001289492 /// NM_001289493 /// NM_018734 /// XM_006501719 /// XM_006501720 /// XM_006501721 /// XM_006501722 /// XM_006501723 /// XM_006501724	---	---	---	1926263	---	---	0006184 // GTP catabolic process // inferred from sequence or structural similarity /// 0035458 // cellular response to interferon-beta // inferred from direct assay /// 0042832 // defense response to protozoan // inferred from direct assay /// 0044406 // adhesion of symbiont to host // inferred from direct assay /// 0050830 // defense response to Gram-positive bacterium // inferred from direct a…	0005634 // nucleus // inferred from electronic annotation /// 0005737 // cytoplasm // inferred from electronic annotation /// 0005829 // cytosol // inferred from direct assay /// 0020005 // symbiont-containing vacuole membrane // inferred from direct assay /// 0031410 // cytoplasmic vesicle // inferred from direct assay	0000166 // nucleotide binding // inferred from electronic annotation /// 0003924 // GTPase activity // inferred from sequence or structural similarity /// 0005525 // GTP binding // inferred from electronic annotation	---	"IPR003191 // Guanylate-binding protein, C-terminal // 2.0E-127 /// IPR015894 // Guanylate-binding protein, N-terminal // 2.9E-127"	---	---	This probe set was annotated using the Matching Probes based pipeline to a Entrez Gene identifier using 12 transcripts. // false // Matching Probes // A	"BC019195(11),ENSMUST00000029935(11),ENSMUST00000106221(11),ENSMUST00000106222(11),NM_001289492(11),NM_001289493(11),NM_018734(11),U44731(11),uc008rou.2,uc008rov.1,uc008row.2,XM_006501720(11)"	"BC019195 // Mus musculus guanylate binding protein 3, mRNA (cDNA clone MGC:29218 IMAGE:5036920), complete cds. // gb // 11 // --- /// ENSMUST00000029935 // havana:known chromosome:GRCm38:3:142560145:142573209:1 gene:ENSMUSG00000028268 gene_biotype:protein_coding transcript_biotype:protein_coding // ensembl // 11 // --- /// ENSMUST00000106221 // ensembl_havana_transcript:known chromosome:GRCm38:3…	---
1439831_at	55.89	P	19.67	M	2.8414	P	Mouse Genome 430 2.0 Array	Mus musculus	6-Oct-14	Consensus sequence	GenBank	Mm.100018.1	gb:AW111920 /DB_XREF=gi:6824633 /DB_XREF=MC8026 /CLONE=MC8026 /FEA=EST /CNT=9 /TID=Mm.100018.1 /TIER=ConsEnd /STK=6 /UG=Mm.100018 /UG_TITLE=ESTs	AW111920	Mm.100018	---	December 2011 (Mouse Genome Sequencing Consortium and NCBI 38)	chr18:60247893-60248432 (+) // 62.01 // qD3	predicted gene 4951	Gm4951	chr18 D3|18	---	---	240327	Q3UED7	---	---	NP_001028939 /// XP_006525988 /// XP_006537536 /// XP_006537537 /// XP_006537538	NM_001033767 /// XM_006525925 /// XM_006537473 /// XM_006537474 /// XM_006537475	---	---	---	---	---	---	0008152 // metabolic process // inferred from electronic annotation /// 0035458 // cellular response to interferon-beta // inferred from direct assay	0016020 // membrane // inferred from electronic annotation	"0005525 // GTP binding // inferred from electronic annotation /// 0016817 // hydrolase activity, acting on acid anhydrides // inferred from electronic annotation"	---	---	---	---	This probe set was annotated using the Matching Probes based pipeline to a Entrez Gene identifier using 1 transcripts. // false // Matching Probes // A	XM_006525925(11)	"XM_006525925 // PREDICTED: Mus musculus predicted gene 4951 (Gm4951), transcript variant X1, mRNA. // refseq // 11 // ---"	---
1441971_at	1476.6	P	522.88	P	2.824	P	Mouse Genome 430 2.0 Array	Mus musculus	6-Oct-14	Consensus sequence	GenBank	Mm.25647.1	gb:AW543723 /DB_XREF=gi:7186140 /DB_XREF=C0173D05-3 /CLONE=C0173D05 /FEA=EST /CNT=14 /TID=Mm.25647.1 /TIER=ConsEnd /STK=3 /UG=Mm.25647 /UG_TITLE=ESTs	AW543723	Mm.25647	Mm.25647	December 2011 (Mouse Genome Sequencing Consortium and NCBI 38)	chr2:104827025-104827817 (-) // 56.1 // qE2	---	---	---	est	---	---	---	---	---	---	---	---	---	---	---	---	---	---	---	---	---	---	---	---	This probe set was annotated using the Accession mapped clusters based pipeline to a UniGene identifier using 14 transcripts. // false // Accession mapped clusters // E	"AA958785,BQ031515,BG064687,BE132662,BB655566,BB449629,AW990216,AW543723,AA798391,AW987586,BE200304,BM210820,BE137207,AW545684"	"AA798391 // /DB_XREF=ub61g12.r1 /CLONE=IMAGE:1382278 // gb // --- // --- /// AA958785 // ub61g12.s1 Mus musculus cDNA, 3' end /clone=IMAGE-1382278 /clone_end=3' /gb=AA958785 /gi=3125015 /ug=Mm.25647 /len=355 // gb // --- // --- /// AA958785 // /DB_XREF=ub61g12.s1 /CLONE=IMAGE:1382278 // gb // --- // --- /// AW543723 // /DB_XREF=C0173D05-3 /CLONE=C0173D05 // gb // --- // --- /// AW545684 // /DB_X…	---
1428834_at	987.55	P	350.1	P	2.8208	P	Mouse Genome 430 2.0 Array	Mus musculus	6-Oct-14	Consensus sequence	GenBank	Mm.153803.1	"gb:AK012530.1 /DB_XREF=gi:12849333 /FEA=mRNA /CNT=60 /TID=Mm.153803.1 /TIER=Stack /STK=20 /UG=Mm.153803 /LL=70236 /UG_GENE=2700078F24Rik /UG_TITLE=RIKEN cDNA 2700078F24 gene /DEF=Mus musculus 11 days embryo whole body cDNA, RIKEN full-length enriched library, clone:2700078F24:unclassifiable transcript, full insert sequence."	AK012530	Mm.153803	Mm.392187	December 2011 (Mouse Genome Sequencing Consortium and NCBI 38)	chr8:34819793-34821952 (+) // 92.63 // qA4	dual specificity phosphatase 4	Dusp4	chr8 A4|8	---	---	319520	Q8BFV3 /// Q0VF80	EC:3.1.3.16 /// EC:3.1.3.48	---	NP_795907	NM_176933	---	---	---	2442191	---	---	0000188 // inactivation of MAPK activity // not recorded /// 0001706 // endoderm formation // not recorded /// 0006470 // protein dephosphorylation // not recorded /// 0016311 // dephosphorylation // inferred from electronic annotation /// 0035335 // peptidyl-tyrosine dephosphorylation // inferred from electronic annotation	0005634 // nucleus // inferred from electronic annotation	0004721 // phosphoprotein phosphatase activity // inferred from electronic annotation /// 0004725 // protein tyrosine phosphatase activity // inferred from electronic annotation /// 0008138 // protein tyrosine/serine/threonine phosphatase activity // not recorded /// 0008330 // protein tyrosine/threonine phosphatase activity // not recorded /// 0016787 // hydrolase activity // inferred from elect…	---	---	---	---	This probe set was annotated using the Matching Probes based pipeline to a Entrez Gene identifier using 1 transcripts. // false // Matching Probes // A	AK012530(11)	"AK012530 // Mus musculus 11 days embryo whole body cDNA, RIKEN full-length enriched library, clone:2700078F24 product:unclassifiable, full insert sequence. // gb_htc // 11 // --- /// NONMMUT065205 // Non-coding transcript identified by NONCODE: Linc // noncode // 11 // ---"	---
1444052_at	242.65	P	86.03	A	2.8205	P	Mouse Genome 430 2.0 Array	Mus musculus	6-Oct-14	Consensus sequence	GenBank	Mm.200513.1	gb:AI323512 /DB_XREF=gi:4057941 /DB_XREF=mk21f02.x1 /CLONE=IMAGE:493563 /FEA=EST /CNT=6 /TID=Mm.200513.1 /TIER=ConsEnd /STK=2 /UG=Mm.200513 /LL=103679 /UG_GENE=AI323512 /UG_TITLE=expressed sequence AI323512	AI323512	Mm.200513	Mm.3291	December 2011 (Mouse Genome Sequencing Consortium and NCBI 38)	chr11:49652245-49652727 (+) // 97.57 // qB1.2	FMS-like tyrosine kinase 4	Flt4	chr11 A5-B1|11 29.69 cM	full length	ENSMUSG00000020357 /// OTTMUSG00000005554	14257	P35917 /// Q5SU94	EC:2.7.10.1	---	NP_032055	NM_008029	---	---	---	---	---	---	0001525 // angiogenesis // inferred from electronic annotation /// 0001934 // positive regulation of protein phosphorylation // not recorded /// 0001938 // positive regulation of endothelial cell proliferation // not recorded /// 0001944 // vasculature development // inferred from mutant phenotype /// 0001945 // lymph vessel development // inferred from genetic interaction /// 0001945 // lymph ve…	0005634 // nucleus // inferred from electronic annotation /// 0005737 // cytoplasm // inferred from electronic annotation /// 0005886 // plasma membrane // not recorded /// 0005887 // integral component of plasma membrane // inferred from electronic annotation /// 0016020 // membrane // inferred from electronic annotation /// 0016021 // integral component of membrane // inferred from electronic a…	"0000166 // nucleotide binding // inferred from electronic annotation /// 0004672 // protein kinase activity // inferred from electronic annotation /// 0004713 // protein tyrosine kinase activity // inferred from electronic annotation /// 0004714 // transmembrane receptor protein tyrosine kinase activity // not recorded /// 0005021 // vascular endothelial growth factor-activated receptor activity…	---	IPR000719 // Protein kinase domain // 3.4E-14 /// IPR000719 // Protein kinase domain // 1.1E-33 /// IPR001245 // Serine-threonine/tyrosine-protein kinase catalytic domain // 4.8E-103 /// IPR013098 // Immunoglobulin I-set // 1.0E-11 /// IPR013098 // Immunoglobulin I-set // 5.4E-18	---	---	This probe set was annotated using the Matching Probes based pipeline to a Entrez Gene identifier using 3 transcripts. // false // Matching Probes // A	"ENSMUST00000020617(11),NM_008029(11),uc007iqu.2"	"ENSMUST00000020617 // ensembl_havana_transcript:known chromosome:GRCm38:11:49609263:49652739:1 gene:ENSMUSG00000020357 gene_biotype:protein_coding transcript_biotype:protein_coding // ensembl // 11 // --- /// NM_008029 // Mus musculus FMS-like tyrosine kinase 4 (Flt4), mRNA. // refseq // 11 // --- /// OTTMUST00000012349 // cdna:all chromosome:VEGA56:11:49609263:49652739:1 Gene:OTTMUSG00000005554…	---
1418580_at	852.95	P	302.82	P	2.8167	P	Mouse Genome 430 2.0 Array	Mus musculus	6-Oct-14	Consensus sequence	GenBank	Mm.180157.1	"gb:NM_023386.1 /DB_XREF=gi:12963656 /GEN=5830458K16Rik /FEA=FLmRNA /CNT=64 /TID=Mm.180157.1 /TIER=FL+Stack /STK=21 /UG=Mm.180157 /LL=67775 /DEF=Mus musculus RIKEN cDNA 5830458K16 gene (5830458K16Rik), mRNA. /PROD=28kD interferon alpha responsive protein /FL=gb:NM_023386.1 gb:BC024872.1"	BC024872	Mm.180157	Mm.412478 /// Mm.475107	December 2011 (Mouse Genome Sequencing Consortium and NCBI 38)	chr16:23601741-23614217 (+) // 76.22 // qB1	receptor transporter protein 4	Rtp4	chr16 B1|16	est /// full length	ENSMUSG00000033355	67775	Q9ER80 /// Q8R3Q4 /// Q923D9	---	---	NP_075875 /// XP_006522553 /// XP_006522554	NM_023386 /// XM_006522490 /// XM_006522491	---	---	---	1915025	---	---	0001580 // detection of chemical stimulus involved in sensory perception of bitter taste // not recorded /// 0006612 // protein targeting to membrane // not recorded	0005737 // cytoplasm // not recorded /// 0016020 // membrane // inferred from electronic annotation /// 0016021 // integral component of membrane // inferred from electronic annotation	0005515 // protein binding // inferred from electronic annotation	---	---	---	---	This probe set was annotated using the Matching Probes based pipeline to a Entrez Gene identifier using 5 transcripts. // false // Matching Probes // A	"BC024872(10),ENSMUST00000038423(11),NM_023386(11),uc007ytw.2,XM_006522491(11)"	"BC024872 // Mus musculus receptor transporter protein 4, mRNA (cDNA clone MGC:28210 IMAGE:3990099), complete cds. // gb // 10 // --- /// ENSMUST00000038423 // ensembl:known chromosome:GRCm38:16:23609919:23614222:1 gene:ENSMUSG00000033355 gene_biotype:protein_coding transcript_biotype:protein_coding // ensembl // 11 // --- /// NM_023386 // Mus musculus receptor transporter protein 4 (Rtp4), mRNA.…	AY562228 // gb // 6 // Cross Hyb Matching Probes
1428671_at	618.4	P	219.89	P	2.8123	P	Mouse Genome 430 2.0 Array	Mus musculus	6-Oct-14	Consensus sequence	GenBank	Mm.46332.1	"gb:AK008617.1 /DB_XREF=gi:12842910 /FEA=mRNA /CNT=44 /TID=Mm.46332.1 /TIER=Stack /STK=26 /UG=Mm.46332 /LL=72275 /UG_GENE=2200002D01Rik /UG_TITLE=RIKEN cDNA 2200002D01 gene /DEF=Mus musculus adult male stomach cDNA, RIKEN full-length enriched library, clone:2200002D01:homolog to HAI-2 RELATED SMALL PROTEIN (IMMORTALIZATION-UPREGULATED PROTEIN 1) (HEPATOCYTE GROWTH FACTOR ACTIVATOR INHIBITOR TYPE …	AK008617	Mm.46332	Mm.441142	December 2011 (Mouse Genome Sequencing Consortium and NCBI 38)	chr7:29247282-29248472 (-) // 88.48 // qB1	RIKEN cDNA 2200002D01 gene	2200002D01Rik	chr7 A3|7	full length	ENSMUSG00000030587 /// OTTMUSG00000025024	72275	Q9D809	---	---	NP_082455	NM_028179	---	---	---	---	---	---	---	0005634 // nucleus // inferred from electronic annotation /// 0005730 // nucleolus // inferred from direct assay	---	---	---	---	---	This probe set was annotated using the Matching Probes based pipeline to a Entrez Gene identifier using 3 transcripts. // false // Matching Probes // A	"ENSMUST00000032808(10),NM_028179(11),uc009gbj.2"	"ENSMUST00000032808 // ensembl_havana_transcript:putative chromosome:GRCm38:7:29246561:29248432:-1 gene:ENSMUSG00000030587 gene_biotype:protein_coding transcript_biotype:protein_coding // ensembl // 10 // --- /// NM_028179 // Mus musculus RIKEN cDNA 2200002D01 gene (2200002D01Rik), mRNA. // refseq // 11 // --- /// OTTMUST00000061587 // cdna:all chromosome:VEGA56:7:29246561:29248432:-1 Gene:OTTMUS…	OTTMUST00000061588 // vega // 7 // Cross Hyb Matching Probes /// AK008127 // gb_htc // 4 // Cross Hyb Matching Probes /// AK033738 // gb_htc // 7 // Cross Hyb Matching Probes /// GENSCAN00000015546 // ensembl // 6 // Cross Hyb Matching Probes /// ENSMUST00000151339 // ensembl // 7 // Cross Hyb Matching Probes /// NONMMUT060492 // noncode // 7 // Cross Hyb Matching Probes
1426571_at	217.23	P	77.44	A	2.8051	P	Mouse Genome 430 2.0 Array	Mus musculus	6-Oct-14	Consensus sequence	GenBank	Mm.26700.1	"gb:AW910499 /DB_XREF=gi:8075741 /DB_XREF=ur84c01.x1 /CLONE=IMAGE:3156960 /FEA=FLmRNA /CNT=194 /TID=Mm.26700.1 /TIER=Stack /STK=14 /UG=Mm.26700 /UG_TITLE=Mus musculus, clone MGC:8241 IMAGE:3591765, mRNA, complete cds /FL=gb:BC006062.1"	AW910499	Mm.26700	Mm.26700 /// Mm.437507	December 2011 (Mouse Genome Sequencing Consortium and NCBI 38)	chr7:144588548-144655759 (-) // 91.84 // qF5	"anoctamin 1, calcium activated chloride channel"	Ano1	chr7 F5|7	est /// full length	ENSMUSG00000031075 /// OTTMUSG00000030429	101772	Q8BHY3 /// D3YYA4 /// D3Z035 /// F6R6E1 /// G8JL82	---	---	NP_001229278 /// NP_848757 /// XP_006508516 /// XP_006508517 /// XP_006508518 /// XP_006508519 /// XP_006508520 /// XP_006508521 /// XP_006508522 /// XP_006508523 /// XP_006508524 /// XP_006508525 /// XP_006508526 /// XP_006508527 /// XP_006508528	NM_001242349 /// NM_178642 /// XM_006508453 /// XM_006508454 /// XM_006508455 /// XM_006508456 /// XM_006508457 /// XM_006508458 /// XM_006508459 /// XM_006508460 /// XM_006508461 /// XM_006508462 /// XM_006508463 /// XM_006508464 /// XM_006508465	---	---	---	2142149	---	---	0006810 // transport // inferred from electronic annotation /// 0006811 // ion transport // inferred from electronic annotation /// 0006812 // cation transport // not recorded /// 0006821 // chloride transport // inferred from direct assay /// 0006821 // chloride transport // not recorded /// 0007275 // multicellular organismal development // inferred from electronic annotation /// 0042391 // reg…	0005737 // cytoplasm // inferred from electronic annotation /// 0005886 // plasma membrane // inferred from direct assay /// 0005886 // plasma membrane // not recorded /// 0009897 // external side of plasma membrane // inferred from direct assay /// 0016020 // membrane // inferred from electronic annotation /// 0016021 // integral component of membrane // inferred from electronic annotation /// 0…	0005227 // calcium activated cation channel activity // not recorded /// 0005229 // intracellular calcium activated chloride channel activity // inferred from direct assay /// 0005229 // intracellular calcium activated chloride channel activity // not recorded /// 0005254 // chloride channel activity // inferred from electronic annotation /// 0005515 // protein binding // inferred from electronic…	---	IPR007632 // Anoctamin // 7.8E-149 /// IPR007632 // Anoctamin // 1.7E-150 /// IPR007632 // Anoctamin // 1.5E-150	---	---	This probe set was annotated using the Matching Probes based pipeline to a Entrez Gene identifier using 10 transcripts. // false // Matching Probes // A	"BC062959(11),ENSMUST00000033393(11),ENSMUST00000118556(11),ENSMUST00000121758(11),NM_001242349(11),NM_178642(11),uc009kqm.2,uc009kqn.2,XM_006508453(11),XM_006508463(11)"	"BC062959 // Mus musculus anoctamin 1, calcium activated chloride channel, mRNA (cDNA clone MGC:86166 IMAGE:30547439), complete cds. // gb // 11 // --- /// ENSMUST00000033393 // ensembl:known chromosome:GRCm38:7:144588553:144738592:-1 gene:ENSMUSG00000031075 gene_biotype:protein_coding transcript_biotype:protein_coding // ensembl // 11 // --- /// ENSMUST00000118556 // havana:known chromosome:GRCm…	BC006062 // gb // 7 // Cross Hyb Matching Probes
1429184_at	697.32	P	249.45	P	2.7954	P	Mouse Genome 430 2.0 Array	Mus musculus	6-Oct-14	Consensus sequence	GenBank	Mm.97986.1	gb:BM243571 /DB_XREF=gi:17878841 /DB_XREF=K0648G07-3 /CLONE=K0648G07 /FEA=mRNA /CNT=86 /TID=Mm.97986.1 /TIER=Stack /STK=9 /UG=Mm.97986 /LL=74558 /UG_GENE=9130002C22Rik /UG_TITLE=RIKEN cDNA 9130002C22 gene	BM243571	Mm.97986	Mm.425473 /// Mm.429088 /// Mm.458429	December 2011 (Mouse Genome Sequencing Consortium and NCBI 38)	chr7:105895134-106506237 (-) // 64.19 // qE3 /// chr7:106156551-106325269 (-) // 62.94 // qE3	"predicted gene 4070 /// GTPase, very large interferon inducible 1"	Gm4070 /// Gvin1	chr7 E3|7	full length	ENSMUSG00000045868 /// ENSMUSG00000078606 /// OTTMUSG00000040007 /// OTTMUSG00000044633	74558 /// 100042856	Q80SU7 /// L7N451 /// H3BL64	---	---	NP_001034249 /// NP_001229968 /// NP_001229969 /// NP_083276 /// XP_006507198 /// XP_006508334	NM_001039160 /// NM_001243039 /// NM_001243040 /// NM_029000 /// XM_006507135 /// XM_006508271	---	---	---	1921808	---	---	---	0005634 // nucleus // inferred from electronic annotation /// 0005737 // cytoplasm // inferred from electronic annotation /// 0005829 // cytosol // inferred from electronic annotation	0000166 // nucleotide binding // inferred from electronic annotation /// 0003824 // catalytic activity // inferred from electronic annotation /// 0005525 // GTP binding // inferred from electronic annotation	---	---	---	---	This probe set was annotated using the Matching Probes based pipeline to a Entrez Gene identifier using 15 transcripts. // true // Matching Probes // A	"OTTMUST00000103894(11),OTTMUST00000103895(11),OTTMUST00000117432(11),OTTMUST00000117424(11),UC009IZN.1(11),UC009IZO.1(11),UC009IZP.1(11),UC009IZQ.1(11),NM_001039160(11),NM_001243039(11),NM_001243040(11),NM_029000(11),AY167972(11),AY167973(11),AY167974(11),ENSMUST00000006667(11),ENSMUST00000183409(11),ENSMUST00000106766(11),ENSMUST00000176467(11)"	"AY167972 // Mus musculus very large inducible GTPase-1 mRNA, complete cds; alternatively spliced. // gb // 11 // --- /// AY167973 // Mus musculus clone B very large inducible GTPase-1 mRNA, complete cds; alternatively spliced. // gb // 11 // --- /// AY167974 // Mus musculus clone A very large inducible GTPase-1 mRNA, complete cds; alternatively spliced. // gb // 11 // --- /// ENSMUST00000006667 …	uc029wnp.1 // ucsc_genes // 1 // Cross Hyb Matching Probes /// uc012frs.1 // ucsc_genes // 2 // Cross Hyb Matching Probes /// uc029wnq.1 // ucsc_genes // 1 // Cross Hyb Matching Probes /// uc012frt.1 // ucsc_genes // 2 // Cross Hyb Matching Probes /// uc009izu.2 // ucsc_genes // 1 // Cross Hyb Matching Probes /// uc009izv.2 // ucsc_genes // 1 // Cross Hyb Matching Probes /// uc033jbk.1 // ucsc_ge…
1420719_at	157.58	P	56.58	P	2.7851	P	Mouse Genome 430 2.0 Array	Mus musculus	6-Oct-14	Consensus sequence	GenBank	Mm.159047.1	"gb:NM_031374.1 /DB_XREF=gi:14780889 /GEN=Tex15 /FEA=FLmRNA /CNT=15 /TID=Mm.159047.1 /TIER=FL /STK=3 /UG=Mm.159047 /LL=104271 /DEF=Mus musculus testis expressed gene 15 (Tex15), mRNA. /PROD=testis expressed gene 15 /FL=gb:AF285589.1 gb:NM_031374.1"	NM_031374	Mm.159047	Mm.280624 /// Mm.488030	December 2011 (Mouse Genome Sequencing Consortium and NCBI 38)	chr8:33570543-33585583 (+) // 99.69 // qA3	testis expressed gene 15	Tex15	chr8 A4|8	full length	ENSMUSG00000009628 /// OTTMUSG00000022964	104271	D3YVF5 /// E9PY31 /// F8VPN2 /// M0QWY2 /// Q3V162 /// Q99MV3 /// Q3UPQ6	---	---	NP_113551 /// XP_006509038 /// XP_006509039 /// XP_006509040 /// XP_006509041 /// XP_006509042	NM_031374 /// XM_006508975 /// XM_006508976 /// XM_006508977 /// XM_006508978 /// XM_006508979 /// XR_378774	---	---	---	1934816	---	---	0007129 // synapsis // inferred from mutant phenotype /// 0007130 // synaptonemal complex assembly // inferred from mutant phenotype /// 0007140 // male meiosis // inferred from mutant phenotype /// 0007283 // spermatogenesis // inferred from mutant phenotype /// 0009566 // fertilization // inferred from mutant phenotype /// 0010569 // regulation of double-strand break repair via homologous recom…	---	---	---	IPR022188 // Protein of unknown function DUF3715 // 1.2E-60	---	---	This probe set was annotated using the Matching Probes based pipeline to a Entrez Gene identifier using 7 transcripts. // false // Matching Probes // A	"AF285589(11),BC063106(11),ENSMUST00000009772(11),ENSMUST00000124501(11),NM_031374(11),uc009lka.1,uc009lkc.1"	"AF285589 // Mus musculus testis protein TEX15 (Tex15) mRNA, complete cds. // gb // 11 // --- /// BC063106 // Mus musculus testis expressed gene 15, mRNA (cDNA clone IMAGE:6312096). // gb // 11 // --- /// ENSMUST00000009772 // ensembl_havana_transcript:known chromosome:GRCm38:8:33570544:33585582:1 gene:ENSMUSG00000009628 gene_biotype:protein_coding transcript_biotype:protein_coding // ensembl // …	---
1443230_at	70.99	P	25.53	P	2.7807	P	Mouse Genome 430 2.0 Array	Mus musculus	6-Oct-14	Consensus sequence	GenBank	Mm.125975.1	gb:BB340127 /DB_XREF=gi:16404442 /DB_XREF=BB340127 /CLONE=B930022I23 /FEA=EST /CNT=3 /TID=Mm.125975.1 /TIER=ConsEnd /STK=3 /UG=Mm.125975 /UG_TITLE=ESTs	BB340127	Mm.125975	Mm.441635	December 2011 (Mouse Genome Sequencing Consortium and NCBI 38)	chr7:49257995-49258658 (+) // 98.19 // qB4	---	---	---	---	---	---	---	---	---	---	---	---	---	---	---	---	---	---	---	---	---	---	---	---	This probe set was annotated using the Matching Probes based pipeline to a UniGene identifier using 1 transcripts. // false // Matching Probes // A	BC054407(11)	"BC054407 // Mus musculus cDNA clone IMAGE:6514950, partial cds. // gb // 11 // --- /// NONMMUT061296 // Non-coding transcript identified by NONCODE: Sense No Exonic // noncode // 11 // ---"	---
1424528_at	363.47	P	130.87	P	2.7773	P	Mouse Genome 430 2.0 Array	Mus musculus	6-Oct-14	Consensus sequence	GenBank	Mm.45127.1	"gb:BC023116.1 /DB_XREF=gi:18605666 /FEA=FLmRNA /CNT=54 /TID=Mm.45127.1 /TIER=FL+Stack /STK=26 /UG=Mm.45127 /LL=68567 /UG_GENE=1110004G24Rik /DEF=Mus musculus, RIKEN cDNA 1110004G24 gene, clone MGC:28551 IMAGE:4206019, mRNA, complete cds. /PROD=RIKEN cDNA 1110004G24 gene /FL=gb:BC023116.1"	BC023116	Mm.45127	Mm.45127	December 2011 (Mouse Genome Sequencing Consortium and NCBI 38)	chr5:30933142-30945480 (-) // 88.44 // qB1	cell growth regulator with EF hand domain 1	Cgref1	chr5 B1|5	full length	ENSMUSG00000029161	68567	Q8R1U2 /// E9QPK1	---	---	NP_001153621 /// NP_081046	NM_001160149 /// NM_026770	---	---	---	1915817	---	---	0007049 // cell cycle // inferred from electronic annotation /// 0007050 // cell cycle arrest // inferred from electronic annotation /// 0007155 // cell adhesion // inferred from electronic annotation /// 0030308 // negative regulation of cell growth // not recorded	0005576 // extracellular region // inferred from electronic annotation	0005509 // calcium ion binding // inferred from electronic annotation /// 0046872 // metal ion binding // inferred from electronic annotation	---	---	---	---	This probe set was annotated using the Matching Probes based pipeline to a Entrez Gene identifier using 6 transcripts. // false // Matching Probes // A	"BC023116(11),ENSMUST00000031051(11),NM_001160149(11),NM_026770(11),uc008wwo.1,uc012duh.1"	"BC023116 // Mus musculus cell growth regulator with EF hand domain 1, mRNA (cDNA clone MGC:28551 IMAGE:4206019), complete cds. // gb // 11 // --- /// ENSMUST00000031051 // ensembl:known chromosome:GRCm38:5:30933146:30945480:-1 gene:ENSMUSG00000029161 gene_biotype:protein_coding transcript_biotype:protein_coding // ensembl // 11 // --- /// GENSCAN00000049062 // cdna:genscan chromosome:GRCm38:5:30…	---
1418872_at	215.36	P	77.58	P	2.776	P	Mouse Genome 430 2.0 Array	Mus musculus	6-Oct-14	Consensus sequence	GenBank	Mm.6404.1	"gb:NM_011075.1 /DB_XREF=gi:6755045 /GEN=Abcb1b /FEA=FLmRNA /CNT=27 /TID=Mm.6404.1 /TIER=FL+Stack /STK=17 /UG=Mm.6404 /LL=18669 /DEF=Mus musculus ATP-binding cassette, sub-family B (MDRTAP), member 1B (Abcb1b), mRNA. /PROD=ATP-binding cassette, sub-family B (MDRTAP),member 1B /FL=gb:M14757.1 gb:NM_011075.1"	NM_011075	Mm.6404	Mm.146649 /// Mm.415748	December 2011 (Mouse Genome Sequencing Consortium and NCBI 38)	chr5:8798185-8866314 (+) // 99.19 // qA1	"ATP-binding cassette, sub-family B (MDR/TAP), member 1B"	Abcb1b	chr5 A1|5 3.43 cM	est /// full length	ENSMUSG00000028970	18669	P06795 /// B2RUR3 /// Q9QX25	EC:3.6.3.44	---	NP_035205 /// XP_006503612 /// XP_006503613	NM_011075 /// XM_006503549 /// XM_006503550	---	---	---	97568	---	---	0001666 // response to hypoxia // inferred from electronic annotation /// 0006200 // ATP catabolic process // not recorded /// 0006810 // transport // not recorded /// 0006855 // drug transmembrane transport // not recorded /// 0007595 // lactation // inferred from electronic annotation /// 0007623 // circadian rhythm // inferred from electronic annotation /// 0008152 // metabolic process // infe…	0000139 // Golgi membrane // not recorded /// 0005739 // mitochondrion // inferred from direct assay /// 0005886 // plasma membrane // inferred from electronic annotation /// 0016020 // membrane // not recorded /// 0016021 // integral component of membrane // not recorded /// 0016324 // apical plasma membrane // not recorded /// 0046581 // intercellular canaliculus // inferred from direct assay	"0000166 // nucleotide binding // inferred from electronic annotation /// 0005215 // transporter activity // not recorded /// 0005524 // ATP binding // inferred from electronic annotation /// 0008559 // xenobiotic-transporting ATPase activity // inferred from electronic annotation /// 0015238 // drug transmembrane transporter activity // not recorded /// 0016787 // hydrolase activity // inferred …	---	"IPR001140 // ABC transporter, transmembrane domain // 1.5E-95 /// IPR001140 // ABC transporter, transmembrane domain // 2.0E-67 /// IPR003439 // ABC transporter-like // 3.0E-27 /// IPR003439 // ABC transporter-like // 1.4E-25 /// IPR019195 // ABC transporter, ATPase, putative // 3.4E-9"	---	---	This probe set was annotated using the Matching Probes based pipeline to a Entrez Gene identifier using 6 transcripts. // false // Matching Probes // A	"AK139854(10),ENSMUST00000009058(11),M14757(11),NM_011075(11),uc008wkp.2,uc008wkq.2"	"AK139854 // Mus musculus 2 cells egg cDNA, RIKEN full-length enriched library, clone:B020029J11 product:ATP-binding cassette, sub-family B (MDR/TAP), member 1B, full insert sequence. // gb_htc // 10 // --- /// ENSMUST00000009058 // ensembl:known chromosome:GRCm38:5:8798147:8866314:1 gene:ENSMUSG00000028970 gene_biotype:protein_coding transcript_biotype:protein_coding // ensembl // 11 // --- /// …	BC141363 // gb // 5 // Cross Hyb Matching Probes /// BC150811 // gb // 5 // Cross Hyb Matching Probes
1417141_at	553.71	P	199.5	P	2.7755	P	Mouse Genome 430 2.0 Array	Mus musculus	6-Oct-14	Consensus sequence	GenBank	Mm.858.1	"gb:NM_018738.1 /DB_XREF=gi:9055247 /GEN=Igtp /FEA=FLmRNA /CNT=155 /TID=Mm.858.1 /TIER=FL+Stack /STK=55 /UG=Mm.858 /LL=16145 /DEF=Mus musculus interferon gamma induced GTPase (Igtp), mRNA. /PROD=interferon gamma induced GTPase /FL=gb:U53219.1 gb:NM_018738.1"	NM_018738	Mm.858	Mm.33902 /// Mm.487666	December 2011 (Mouse Genome Sequencing Consortium and NCBI 38)	chr11:58199629-58207592 (+) // 95.67 // qB1.3	interferon gamma induced GTPase	Igtp	chr11 B1.3|11 36.01 cM	est /// full length	ENSMUSG00000078853 /// OTTMUSG00000005727	16145	E9PW35 /// E9Q9N8 /// Q3U5T3 /// Q811M6 /// Q8C2M8 /// Q9DCE9 /// J7PDL1	---	---	NP_061208	NM_018738	---	---	---	107729	---	---	0006184 // GTP catabolic process // inferred from direct assay /// 0008152 // metabolic process // inferred from electronic annotation /// 0035458 // cellular response to interferon-beta // inferred from direct assay	0005829 // cytosol // inferred from direct assay /// 0016020 // membrane // inferred from electronic annotation	"0003924 // GTPase activity // inferred from direct assay /// 0005525 // GTP binding // inferred from electronic annotation /// 0016817 // hydrolase activity, acting on acid anhydrides // inferred from electronic annotation"	---	IPR007743 // Interferon-inducible GTPase // 2.6E-164	---	---	This probe set was annotated using the Matching Probes based pipeline to a Entrez Gene identifier using 8 transcripts. // false // Matching Probes // A	"ENSMUST00000035266(11),ENSMUST00000094169(11),ENSMUST00000168280(11),NM_018738(11),U53219(11),uc007jaq.1,uc007jar.1,uc007jas.2"	"ENSMUST00000035266 // ensembl_havana_transcript:known chromosome:GRCm38:11:58199556:58207591:1 gene:ENSMUSG00000078853 gene_biotype:protein_coding transcript_biotype:protein_coding // ensembl // 11 // --- /// ENSMUST00000094169 // havana:putative chromosome:GRCm38:11:58199586:58207565:1 gene:ENSMUSG00000078853 gene_biotype:protein_coding transcript_biotype:protein_coding // ensembl // 11 // --- …	AY225483 // gb // 5 // Cross Hyb Matching Probes /// BC132557 // gb // 6 // Cross Hyb Matching Probes /// BC138607 // gb // 6 // Cross Hyb Matching Probes /// GENSCAN00000019243 // ensembl // 5 // Cross Hyb Matching Probes
1452240_at	270.23	P	97.83	P	2.7622	P	Mouse Genome 430 2.0 Array	Mus musculus	6-Oct-14	Consensus sequence	GenBank	Mm.29205.1	"gb:AV327653 /DB_XREF=gi:16395694 /DB_XREF=AV327653 /CLONE=6330421P05 /FEA=mRNA /CNT=161 /TID=Mm.29205.1 /TIER=Stack /STK=37 /UG=Mm.29205 /LL=108013 /UG_GENE=Brunol4 /UG_TITLE=bruno-like 4, RNA binding protein (Drosophila)"	AV327653	Mm.29205	Mm.266435 /// Mm.399968 /// Mm.399990 /// Mm.416638	December 2011 (Mouse Genome Sequencing Consortium and NCBI 38)	chr18:25477631-25754157 (-) // 79.66 // qA2	"CUGBP, Elav-like family member 4"	Celf4	chr18|18 B1	est /// full length	ENSMUSG00000024268	108013	Q7TSY6	---	---	NP_001139764 /// NP_001139765 /// NP_001139766 /// NP_001139767 /// NP_001167545 /// NP_573458 /// XP_006525567 /// XP_006525568 /// XP_006525569 /// XP_006525570 /// XP_006525571 /// XP_006525572 /// XP_006525573 /// XP_006525574 /// XP_006525575 /// XP_006525576 /// XP_006525577 /// XP_006525578 /// XP_006525579 /// XP_006525580 /// XP_006525581 /// XP_006525582 /// XP_006525583	NM_001146292 /// NM_001146293 /// NM_001146294 /// NM_001146295 /// NM_001174074 /// NM_133195 /// XM_006525504 /// XM_006525505 /// XM_006525506 /// XM_006525507 /// XM_006525508 /// XM_006525509 /// XM_006525510 /// XM_006525511 /// XM_006525512 /// XM_006525513 /// XM_006525514 /// XM_006525515 /// XM_006525516 /// XM_006525517 /// XM_006525518 /// XM_006525519 /// XM_006525520 /// XR_385968	---	---	---	---	---	---	"0000380 // alternative mRNA splicing, via spliceosome // inferred from electronic annotation /// 0000381 // regulation of alternative mRNA splicing, via spliceosome // not recorded /// 0006376 // mRNA splice site selection // inferred from direct assay /// 0006397 // mRNA processing // inferred from electronic annotation /// 0008380 // RNA splicing // inferred from electronic annotation /// 0048…	0005634 // nucleus // inferred from sequence or structural similarity /// 0005737 // cytoplasm // inferred from electronic annotation	0000166 // nucleotide binding // inferred from electronic annotation /// 0003676 // nucleic acid binding // inferred from electronic annotation /// 0003723 // RNA binding // inferred from electronic annotation /// 0003729 // mRNA binding // inferred from direct assay /// 0042835 // BRE binding // inferred from sequence or structural similarity	---	IPR000504 // RNA recognition motif domain // 1.9E-19 /// IPR000504 // RNA recognition motif domain // 5.2E-21 /// IPR000504 // RNA recognition motif domain // 7.2E-10 /// IPR000504 // RNA recognition motif domain // 2.0E-19 /// IPR000504 // RNA recognition motif domain // 5.5E-21 /// IPR000504 // RNA recognition motif domain // 5.0E-20	---	---	This probe set was annotated using the Matching Probes based pipeline to a Entrez Gene identifier using 12 transcripts. // false // Matching Probes // A	"ENSMUST00000025117(11),ENSMUST00000115816(11),NM_001146292(11),NM_001146293(11),NM_001146294(11),NM_001174074(11),NM_133195(11),uc008ehk.2,uc008ehl.2,uc012ban.1,uc012bao.1,uc012bap.1"	"ENSMUST00000025117 // ensembl:known chromosome:GRCm38:18:25477632:25753983:-1 gene:ENSMUSG00000024268 gene_biotype:protein_coding transcript_biotype:protein_coding // ensembl // 11 // --- /// ENSMUST00000115816 // ensembl:known chromosome:GRCm38:18:25477632:25753983:-1 gene:ENSMUSG00000024268 gene_biotype:protein_coding transcript_biotype:protein_coding // ensembl // 11 // --- /// NM_001146292 /…	---
1455277_at	56.24	P	20.38	A	2.7596	P	Mouse Genome 430 2.0 Array	Mus musculus	6-Oct-14	Consensus sequence	GenBank	Mm.119232.1	gb:BB088162 /DB_XREF=gi:16260966 /DB_XREF=BB088162 /CLONE=9430014J21 /FEA=EST /CNT=22 /TID=Mm.119232.1 /TIER=Stack /STK=18 /UG=Mm.119232 /UG_TITLE=ESTs	BB088162	Mm.119232	Mm.254493	December 2011 (Mouse Genome Sequencing Consortium and NCBI 38)	chr8:79965851-79966898 (-) // 87.86 // qC1	Hedgehog-interacting protein	Hhip	chr8 C3|8 37.95 cM	full length	ENSMUSG00000064325 /// OTTMUSG00000031006	15245	Q7TN16	---	---	NP_064655 /// XP_006530765	NM_020259 /// XM_006530702	---	---	---	---	---	---	0005975 // carbohydrate metabolic process // inferred from electronic annotation /// 0007165 // signal transduction // inferred from direct assay /// 0007224 // smoothened signaling pathway // inferred from mutant phenotype /// 0007405 // neuroblast proliferation // inferred from genetic interaction /// 0009887 // organ morphogenesis // inferred from mutant phenotype /// 0009953 // dorsal/ventral…	0005576 // extracellular region // inferred from electronic annotation /// 0005886 // plasma membrane // inferred from electronic annotation /// 0005887 // integral component of plasma membrane // inferred from direct assay /// 0009986 // cell surface // inferred from direct assay /// 0016020 // membrane // inferred from electronic annotation	"0003824 // catalytic activity // inferred from electronic annotation /// 0005515 // protein binding // inferred from physical interaction /// 0008270 // zinc ion binding // not recorded /// 0016901 // oxidoreductase activity, acting on the CH-OH group of donors, quinone or similar compound as acceptor // inferred from electronic annotation /// 0046872 // metal ion binding // inferred from electr…	---	---	---	---	This probe set was annotated using the Matching Probes based pipeline to a Entrez Gene identifier using 3 transcripts. // false // Matching Probes // A	"ENSMUST00000155850(11),NM_020259(11),uc009mix.2"	"ENSMUST00000155850 // havana:known chromosome:GRCm38:8:79966115:79990349:-1 gene:ENSMUSG00000064325 gene_biotype:protein_coding transcript_biotype:processed_transcript // ensembl // 11 // --- /// NM_020259 // Mus musculus Hedgehog-interacting protein (Hhip), mRNA. // refseq // 11 // --- /// NONMMUT066272 // Non-coding transcript identified by NONCODE: Exonic // noncode // 11 // --- /// OTTMUST00…	---
1454889_x_at	767.55	P	278.2	P	2.759	P	Mouse Genome 430 2.0 Array	Mus musculus	6-Oct-14	Consensus sequence	GenBank	Mm.205458.1	gb:BB711990 /DB_XREF=gi:16065159 /DB_XREF=BB711990 /CLONE=B020031N18 /FEA=EST /CNT=107 /TID=Mm.205458.1 /TIER=Stack /STK=48 /UG=Mm.205458 /LL=97668 /UG_GENE=C88213 /UG_TITLE=expressed sequence C88213	BB711990	Mm.205458	Mm.23047	December 2011 (Mouse Genome Sequencing Consortium and NCBI 38)	chr10:94588022-94590098 (+) // 89.71 // qC2	transmembrane and coiled coil domains 3	Tmcc3	chr10 C2|10	full length	ENSMUSG00000020023 /// OTTMUSG00000031011	319880	Q8R310 /// D3Z1L1 /// F6R793 /// F6S041 /// Q8C440 /// Q8C538	---	---	NP_001162155 /// NP_742048 /// NP_796000 /// XP_006513814 /// XP_006513815 /// XP_006513816 /// XP_006513817	NM_001168684 /// NM_172051 /// NM_177026 /// XM_006513751 /// XM_006513752 /// XM_006513753 /// XM_006513754	---	---	---	2442900	---	---	---	0016020 // membrane // inferred from electronic annotation /// 0016021 // integral component of membrane // inferred from electronic annotation	---	---	IPR019394 // Predicted transmembrane/coiled-coil 2 protein // 6.3E-178 /// IPR019394 // Predicted transmembrane/coiled-coil 2 protein // 5.0E-178	---	---	This probe set was annotated using the Matching Probes based pipeline to a Entrez Gene identifier using 13 transcripts. // false // Matching Probes // A	"BC057202(11),BC095951(11),ENSMUST00000065060(11),ENSMUST00000117460(11),ENSMUST00000117929(11),NM_001168684(11),NM_172051(11),NM_177026(11),uc007gvt.2,uc007gvu.2,uc011xma.1,XM_006513751(11),XM_006513754(11)"	"BC057202 // Mus musculus transmembrane and coiled coil domains 3, mRNA (cDNA clone MGC:67743 IMAGE:5327878), complete cds. // gb // 11 // --- /// BC095951 // Mus musculus transmembrane and coiled coil domains 3, mRNA (cDNA clone MGC:106315 IMAGE:5034018), complete cds. // gb // 11 // --- /// ENSMUST00000065060 // ensembl_havana_transcript:known chromosome:GRCm38:10:94514857:94590956:1 gene:ENSMU…	---
1436978_at	423.44	P	153.81	P	2.753	P	Mouse Genome 430 2.0 Array	Mus musculus	6-Oct-14	Consensus sequence	GenBank	Mm.78839.1	gb:AV273409 /DB_XREF=gi:16390310 /DB_XREF=AV273409 /CLONE=4932411A18 /FEA=EST /CNT=32 /TID=Mm.78839.1 /TIER=Stack /STK=32 /UG=Mm.78839 /UG_TITLE=ESTs	AV273409	Mm.78839	Mm.218794	December 2011 (Mouse Genome Sequencing Consortium and NCBI 38)	chr11:59332840-59333554 (+) // 95.74 // qB1.3	"wingless-type MMTV integration site family, member 9A"	Wnt9a	chr11 B1.3|11	full length	ENSMUSG00000000126 /// OTTMUSG00000005790	216795	Q8R5M2 /// J3JS28 /// Q6NZE9	---	---	NP_647459 /// XP_006532918	NM_139298 /// XM_006532855	---	---	---	2446084	---	---	0007093 // mitotic cell cycle checkpoint // not recorded /// 0007275 // multicellular organismal development // inferred from electronic annotation /// 0008285 // negative regulation of cell proliferation // not recorded /// 0016055 // Wnt signaling pathway // inferred from electronic annotation /// 0030182 // neuron differentiation // not recorded /// 0032331 // negative regulation of chondrocyt…	0005576 // extracellular region // inferred from electronic annotation /// 0005578 // proteinaceous extracellular matrix // inferred from electronic annotation /// 0005615 // extracellular space // not recorded	0005102 // receptor binding // inferred from electronic annotation /// 0005109 // frizzled binding // not recorded /// 0005515 // protein binding // inferred from physical interaction	---	IPR005817 // Wnt // 7.7E-102 /// IPR005817 // Wnt // 1.6E-100	---	---	This probe set was annotated using the Matching Probes based pipeline to a Entrez Gene identifier using 6 transcripts. // false // Matching Probes // A	"BC066165(11),ENSMUST00000000128(11),ENSMUST00000108783(11),NM_139298(11),uc007jdq.1,uc011xvn.1"	"BC066165 // Mus musculus wingless-type MMTV integration site 9A, mRNA (cDNA clone MGC:76532 IMAGE:30435371), complete cds. // gb // 11 // --- /// ENSMUST00000000128 // havana:known chromosome:GRCm38:11:59306928:59333552:1 gene:ENSMUSG00000000126 gene_biotype:protein_coding transcript_biotype:protein_coding // ensembl // 11 // --- /// ENSMUST00000108783 // ensembl:known chromosome:GRCm38:11:59306…	---
1426037_a_at	388.97	P	141.55	P	2.7479	P	Mouse Genome 430 2.0 Array	Mus musculus	6-Oct-14	Consensus sequence	GenBank	Mm.181709.2	"gb:U94828.1 /DB_XREF=gi:2605641 /GEN=RGS-r /FEA=FLmRNA /CNT=1 /TID=Mm.181709.2 /TIER=FL /STK=1 /UG=Mm.181709 /LL=19734 /DEF=Mus musculus retinally abundant regulator of G-protein signaling mRGS-r (RGS-r) mRNA, complete cds. /PROD=retinally abundant regulator of G-proteinsignaling mRGS-r /FL=gb:U94828.1"	U94828	Mm.181709	Mm.181709 /// Mm.405133	December 2011 (Mouse Genome Sequencing Consortium and NCBI 38)	chr1:153740359-153745464 (+) // 99.6 // qG3	regulator of G-protein signaling 16	Rgs16	chr1 G3|1 65.43 cM	est /// full length	ENSMUSG00000026475 /// OTTMUSG00000020889	19734	P97428 /// Q542U0 /// Q7TNU9	---	---	NP_035397	NM_011267	---	---	---	108407	---	---	0007186 // G-protein coupled receptor signaling pathway // traceable author statement /// 0009968 // negative regulation of signal transduction // inferred from electronic annotation /// 0038032 // termination of G-protein coupled receptor signaling pathway // inferred from electronic annotation /// 0043547 // positive regulation of GTPase activity // not recorded	0005737 // cytoplasm // not recorded /// 0005737 // cytoplasm // traceable author statement /// 0005886 // plasma membrane // not recorded /// 0045121 // membrane raft // not recorded	0005096 // GTPase activator activity // not recorded /// 0005096 // GTPase activator activity // traceable author statement /// 0005515 // protein binding // inferred from electronic annotation	Calcium_regulation_in_cardiac_cells // GenMAPP /// Smooth_muscle_contraction // GenMAPP	IPR000342 // Regulator of G protein signalling domain // 1.7E-40	---	---	This probe set was annotated using the Matching Probes based pipeline to a Entrez Gene identifier using 6 transcripts. // false // Matching Probes // A	"BC010980(11),BC049968(11),ENSMUST00000027748(11),NM_011267(11),U94828(11),uc007dae.2"	"BC010980 // Mus musculus regulator of G-protein signaling 16, mRNA (cDNA clone MGC:13876 IMAGE:4020813), complete cds. // gb // 11 // --- /// BC049968 // Mus musculus regulator of G-protein signaling 16, mRNA (cDNA clone MGC:59058 IMAGE:4021479), complete cds. // gb // 11 // --- /// ENSMUST00000027748 // ensembl_havana_transcript:known chromosome:GRCm38:1:153740349:153745468:1 gene:ENSMUSG000000…	BC055459 // gb // 8 // Cross Hyb Matching Probes
1430623_s_at	190.83	P	69.52	P	2.745	P	Mouse Genome 430 2.0 Array	Mus musculus	6-Oct-14	Consensus sequence	GenBank	Mm.219618.1	gb:AV263881 /DB_XREF=gi:6251804 /DB_XREF=AV263881 /CLONE=4930442A21 /FEA=mRNA /CNT=10 /TID=Mm.219618.1 /TIER=ConsEnd /STK=1 /UG=Mm.219618 /LL=73987 /UG_GENE=4930442A21Rik /UG_TITLE=RIKEN cDNA 4930442A21 gene	AV263881	Mm.219618	Mm.196290	December 2011 (Mouse Genome Sequencing Consortium and NCBI 38)	chr1:51470561-51473081 (-) // 69.33 // qC1.1	nucleic acid binding protein 1	Nabp1	chr1|1 C1	full length	ENSMUSG00000026107	109019	Q8BGW5 /// Q3TJ87 /// Q8R2P2	---	---	NP_082972 /// XP_006495683 /// XP_006495684 /// XP_006495685	NM_028696 /// XM_006495620 /// XM_006495621 /// XM_006495622	---	---	---	1923258	---	---	0000075 // cell cycle checkpoint // inferred from sequence or structural similarity /// 0000724 // double-strand break repair via homologous recombination // not recorded /// 0006281 // DNA repair // not recorded /// 0006974 // cellular response to DNA damage stimulus // not recorded /// 0007093 // mitotic cell cycle checkpoint // not recorded /// 0010212 // response to ionizing radiation // not …	0005634 // nucleus // inferred from direct assay /// 0005634 // nucleus // not recorded /// 0005737 // cytoplasm // not recorded /// 0070876 // SOSS complex // not recorded	0003676 // nucleic acid binding // inferred from electronic annotation /// 0003677 // DNA binding // inferred from electronic annotation /// 0003697 // single-stranded DNA binding // inferred from direct assay /// 0003723 // RNA binding // inferred from direct assay	---	"IPR004365 // OB-fold nucleic acid binding domain, AA-tRNA synthetase-type // 2.5E-10"	---	---	This probe set was annotated using the Matching Probes based pipeline to a Entrez Gene identifier using 11 transcripts. // false // Matching Probes // A	"AK015355(11),AK028886(11),AK031015(11),AK076824(11),AY880264(11),BC095967(11),ENSMUST00000027279(11),NM_028696(11),uc007axn.1,uc007axo.1,uc007axp.1"	"AK015355 // Mus musculus adult male testis cDNA, RIKEN full-length enriched library, clone:4930442A21 product:hypothetical protein, full insert sequence. // gb_htc // 11 // --- /// AK028886 // Mus musculus 10 days neonate skin cDNA, RIKEN full-length enriched library, clone:4732466J19 product:hypothetical Nucleic acid-binding proteins structure containing protein, full insert sequence. // gb_htc…	OTTMUST00000121326 // vega // 4 // Cross Hyb Matching Probes /// OTTMUST00000121327 // vega // 4 // Cross Hyb Matching Probes /// uc007axm.1 // ucsc_genes // 4 // Cross Hyb Matching Probes /// XR_377259 // refseq // 1 // Cross Hyb Matching Probes /// BC131923 // gb // 4 // Cross Hyb Matching Probes /// BC132532 // gb // 4 // Cross Hyb Matching Probes /// ENSMUST00000189542 // ensembl // 4 // Cros…
1417732_at	883.81	P	322.07	P	2.7442	P	Mouse Genome 430 2.0 Array	Mus musculus	6-Oct-14	Consensus sequence	GenBank	Mm.3267.1	"gb:NM_013473.1 /DB_XREF=gi:7304892 /GEN=Anxa8 /FEA=FLmRNA /CNT=71 /TID=Mm.3267.1 /TIER=FL+Stack /STK=37 /UG=Mm.3267 /LL=11752 /DEF=Mus musculus annexin A8 (Anxa8), mRNA. /PROD=annexin A8 /FL=gb:NM_013473.1"	NM_013473	Mm.3267	Mm.3267	December 2011 (Mouse Genome Sequencing Consortium and NCBI 38)	chr14:34085988-34100571 (+) // 98.16 // qB	annexin A8	Anxa8	chr14 B|14 20.8 cM	full length	ENSMUSG00000021950 /// OTTMUSG00000027916	11752	O35640 /// Q921D0	---	---	NP_001268774 /// NP_038501	NM_001281845 /// NM_013473	---	---	---	1201374	---	---	0007596 // blood coagulation // inferred from electronic annotation /// 0007599 // hemostasis // inferred from electronic annotation	0005829 // cytosol // not recorded /// 0005886 // plasma membrane // not recorded /// 0031902 // late endosome membrane // not recorded	"0005509 // calcium ion binding // not recorded /// 0005544 // calcium-dependent phospholipid binding // not recorded /// 0005546 // phosphatidylinositol-4,5-bisphosphate binding // not recorded /// 0005547 // phosphatidylinositol-3,4,5-trisphosphate binding // not recorded /// 0043325 // phosphatidylinositol-3,4-bisphosphate binding // not recorded /// 0046872 // metal ion binding // inferred fr…	Prostaglandin_synthesis_regulation // GenMAPP	IPR018502 // Annexin repeat // 3.9E-29 /// IPR018502 // Annexin repeat // 1.1E-28 /// IPR018502 // Annexin repeat // 4.5E-24 /// IPR018502 // Annexin repeat // 8.5E-25	---	---	This probe set was annotated using the Matching Probes based pipeline to a Entrez Gene identifier using 6 transcripts. // false // Matching Probes // A	"BC030407(11),ENSMUST00000022519(11),NM_001281845(11),NM_013473(11),uc007taj.2,uc011zis.2"	"BC030407 // Mus musculus annexin A8, mRNA (cDNA clone MGC:40628 IMAGE:5322310), complete cds. // gb // 11 // --- /// ENSMUST00000022519 // ensembl_havana_transcript:known chromosome:GRCm38:14:34085981:34100571:1 gene:ENSMUSG00000021950 gene_biotype:protein_coding transcript_biotype:protein_coding // ensembl // 11 // --- /// NM_001281845 // Mus musculus annexin A8 (Anxa8), transcript variant 2, m…	---
1446507_at	23.03	P	8.42	P	2.7352	P	Mouse Genome 430 2.0 Array	Mus musculus	6-Oct-14	Consensus sequence	GenBank	Mm.209406.1	gb:BB472606 /DB_XREF=gi:16428068 /DB_XREF=BB472606 /CLONE=D230045O11 /FEA=EST /CNT=2 /TID=Mm.209406.1 /TIER=ConsEnd /STK=2 /UG=Mm.209406 /UG_TITLE=ESTs	BB472606	Mm.209406	---	December 2011 (Mouse Genome Sequencing Consortium and NCBI 38)	chr4:41452457-41453111 (-) // 21.87 // qA5	---	---	---	---	---	---	---	---	---	---	---	---	---	---	---	---	---	---	---	---	---	---	---	---	"This probe set was annotated using the Matching Probes based pipeline to a NONCODE,GenBank HTC identifier using 1 transcripts. // false // Matching Probes // A"	"AK052100(10),NONMMUT046841(10)"	"AK052100 // Mus musculus 12 days embryo eyeball cDNA, RIKEN full-length enriched library, clone:D230045O11 product:unclassifiable, full insert sequence. // gb_htc // 10 // --- /// NONMMUT046841 // Non-coding transcript identified by NONCODE: Sense No Exonic // noncode // 10 // ---"	AK137801 // gb_htc // 10 // Negative Strand Matching Probes /// NONMMUT046840 // noncode // 10 // Negative Strand Matching Probes
1456951_at	187.1	P	68.54	P	2.7298	P	Mouse Genome 430 2.0 Array	Mus musculus	6-Oct-14	Consensus sequence	GenBank	Mm.37235.1	gb:AV254764 /DB_XREF=gi:16388111 /DB_XREF=AV254764 /CLONE=4921513I01 /FEA=EST /CNT=8 /TID=Mm.37235.1 /TIER=ConsEnd /STK=6 /UG=Mm.37235 /UG_TITLE=ESTs	AV254764	Mm.37235	Mm.399019 /// Mm.479	December 2011 (Mouse Genome Sequencing Consortium and NCBI 38)	chr1:9667408-9668325 (-) // 96.95 // qA2	myeloblastosis oncogene-like 1	Mybl1	chr1 A2|1 2.08 cM	est /// full length	ENSMUSG00000025912 /// OTTMUSG00000034736	17864	P51960 /// E9QLX9 /// Q3ZB49 /// Q3ZB50 /// Q6LC31	---	---	NP_001277326 /// NP_032677 /// XP_006495524 /// XP_006495525 /// XP_006495526 /// XP_006495527	NM_001290397 /// NM_008651 /// XM_006495461 /// XM_006495462 /// XM_006495463 /// XM_006495464	---	---	---	---	---	---	"0006351 // transcription, DNA-templated // inferred from electronic annotation /// 0006355 // regulation of transcription, DNA-templated // inferred from electronic annotation"	0005634 // nucleus // inferred from electronic annotation	0003677 // DNA binding // inferred from electronic annotation /// 0003682 // chromatin binding // inferred from electronic annotation	---	"IPR001005 // SANT/Myb domain // 6.8E-20 /// IPR001005 // SANT/Myb domain // 5.8E-21 /// IPR001005 // SANT/Myb domain // 2.5E-20 /// IPR012642 // Transcription regulator Wos2-domain // 1.3E-30 /// IPR015395 // C-myb, C-terminal // 2.3E-78"	---	---	This probe set was annotated using the Matching Probes based pipeline to a Entrez Gene identifier using 3 transcripts. // false // Matching Probes // A	"ENSMUST00000088658(11),NM_001290397(11),NM_008651(11)"	"ENSMUST00000088658 // ensembl_havana_transcript:known chromosome:GRCm38:1:9667415:9700209:-1 gene:ENSMUSG00000025912 gene_biotype:protein_coding transcript_biotype:protein_coding // ensembl // 11 // --- /// NM_001290397 // Mus musculus myeloblastosis oncogene-like 1 (Mybl1), transcript variant 2, mRNA. // refseq // 11 // --- /// NM_008651 // Mus musculus myeloblastosis oncogene-like 1 (Mybl1), t…	---
1415834_at	704.79	P	259.95	P	2.7113	P	Mouse Genome 430 2.0 Array	Mus musculus	6-Oct-14	Consensus sequence	GenBank	Mm.1791.1	"gb:NM_026268.1 /DB_XREF=gi:13399313 /GEN=Dusp6 /FEA=FLmRNA /CNT=360 /TID=Mm.1791.1 /TIER=FL+Stack /STK=221 /UG=Mm.1791 /LL=67603 /DEF=Mus musculus dual specificity phosphatase 6 (Dusp6), mRNA. /PROD=dual specificity phosphatase 6 /FL=gb:NM_026268.1 gb:BC003869.1"	NM_026268	Mm.1791	Mm.1791 /// Mm.474590	December 2011 (Mouse Genome Sequencing Consortium and NCBI 38)	chr10:99263236-99267489 (+) // 95.41 // qD1	dual specificity phosphatase 6	Dusp6	chr10|10 C3	est /// full length	ENSMUSG00000019960	67603	Q9DBB1 /// Q3U786 /// Q3UB30 /// Q3UG02	EC:3.1.3.16 /// EC:3.1.3.48	---	NP_080544	NM_026268	---	---	---	1914853	---	---	0000188 // inactivation of MAPK activity // not recorded /// 0001933 // negative regulation of protein phosphorylation // inferred from mutant phenotype /// 0006470 // protein dephosphorylation // inferred from direct assay /// 0006470 // protein dephosphorylation // inferred from mutant phenotype /// 0009953 // dorsal/ventral pattern formation // not recorded /// 0010942 // positive regulation o…	0005737 // cytoplasm // not recorded /// 0005829 // cytosol // not recorded	0004721 // phosphoprotein phosphatase activity // inferred from direct assay /// 0004725 // protein tyrosine phosphatase activity // inferred from electronic annotation /// 0005515 // protein binding // inferred from physical interaction /// 0008138 // protein tyrosine/serine/threonine phosphatase activity // not recorded /// 0016787 // hydrolase activity // inferred from electronic annotation //…	---	"IPR000340 // Dual specificity phosphatase, catalytic domain // 9.8E-47 /// IPR001763 // Rhodanese-like domain // 1.8E-17"	---	---	This probe set was annotated using the Matching Probes based pipeline to a Entrez Gene identifier using 4 transcripts. // false // Matching Probes // A	"BC003869(10),ENSMUST00000020118(11),NM_026268(11),uc007gxk.2"	"BC003869 // Mus musculus dual specificity phosphatase 6, mRNA (cDNA clone MGC:6625 IMAGE:3491528), complete cds. // gb // 10 // --- /// ENSMUST00000020118 // ensembl:known chromosome:GRCm38:10:99263231:99267488:1 gene:ENSMUSG00000019960 gene_biotype:protein_coding transcript_biotype:protein_coding // ensembl // 11 // --- /// NM_026268 // Mus musculus dual specificity phosphatase 6 (Dusp6), mRNA.…	---
1435554_at	961.49	P	355	P	2.7084	P	Mouse Genome 430 2.0 Array	Mus musculus	6-Oct-14	Consensus sequence	GenBank	Mm.23047.1	gb:BB771888 /DB_XREF=gi:16213579 /DB_XREF=BB771888 /CLONE=G370138A17 /FEA=EST /CNT=31 /TID=Mm.23047.1 /TIER=Stack /STK=15 /UG=Mm.23047 /LL=103454 /UG_GENE=AW488095 /UG_TITLE=expressed sequence AW488095	BB771888	Mm.23047	Mm.23047	December 2011 (Mouse Genome Sequencing Consortium and NCBI 38)	chr10:94590019-94590956 (+) // 96.7 // qC2	transmembrane and coiled coil domains 3	Tmcc3	chr10 C2|10	full length	ENSMUSG00000020023 /// OTTMUSG00000031011	319880	Q8R310 /// D3Z1L1 /// F6R793 /// F6S041 /// Q8C440 /// Q8C538	---	---	NP_001162155 /// NP_742048 /// NP_796000 /// XP_006513814 /// XP_006513815 /// XP_006513816 /// XP_006513817	NM_001168684 /// NM_172051 /// NM_177026 /// XM_006513751 /// XM_006513752 /// XM_006513753 /// XM_006513754	---	---	---	---	---	---	---	0016020 // membrane // inferred from electronic annotation /// 0016021 // integral component of membrane // inferred from electronic annotation	---	---	IPR019394 // Predicted transmembrane/coiled-coil 2 protein // 6.3E-178	---	---	This probe set was annotated using the Matching Probes based pipeline to a Entrez Gene identifier using 9 transcripts. // false // Matching Probes // A	"ENSMUST00000065060(11),NM_001168684(11),NM_172051(11),NM_177026(11),uc007gvt.2,uc007gvu.2,uc011xma.1,XM_006513751(11),XM_006513754(11)"	"ENSMUST00000065060 // ensembl_havana_transcript:known chromosome:GRCm38:10:94514857:94590956:1 gene:ENSMUSG00000020023 gene_biotype:protein_coding transcript_biotype:protein_coding // ensembl // 11 // --- /// NM_001168684 // Mus musculus transmembrane and coiled coil domains 3 (Tmcc3), transcript variant 2, mRNA. // refseq // 11 // --- /// NM_172051 // Mus musculus transmembrane and coiled coil …	---
1417551_at	121.81	P	45.04	A	2.7045	P	Mouse Genome 430 2.0 Array	Mus musculus	6-Oct-14	Consensus sequence	GenBank	Mm.135.1	"gb:NM_009907.1 /DB_XREF=gi:6753449 /GEN=Cln3 /FEA=FLmRNA /CNT=65 /TID=Mm.135.1 /TIER=FL+Stack /STK=42 /UG=Mm.135 /LL=12752 /DEF=Mus musculus ceroid lipofuscinosis, neuronal 3, juvenile (Batten, Spielmeyer-Vogt disease) (Cln3), mRNA. /PROD=ceroid lipofuscinosis, neuronal 3, juvenile(Batten, Spielmeyer-Vogt disease) /FL=gb:U47106.1 gb:U68064.1 gb:U92811.1 gb:NM_009907.1"	NM_009907	Mm.135	Mm.268930	December 2011 (Mouse Genome Sequencing Consortium and NCBI 38)	chr7:126572085-126583236 (-) // 99.29 // qF3	"ceroid lipofuscinosis, neuronal 3, juvenile (Batten, Spielmeyer-Vogt disease)"	Cln3	chr7 F3|7 69.16 cM	full length	ENSMUSG00000030720 /// OTTMUSG00000019900	12752	Q61124 /// D3YUU4 /// D3YVA8 /// D3YZN0 /// D3Z448 /// D3Z6L5 /// Q6PAH4 /// Q811D1 /// Q8C5B1 /// S4R2L1	---	---	NP_001139783 /// NP_034037 /// XP_006507351 /// XP_006507352 /// XP_006507353 /// XP_006507354 /// XP_006507355 /// XP_006507356 /// XP_006507357 /// XP_006507358	NM_001146311 /// NM_009907 /// XM_006507288 /// XM_006507289 /// XM_006507290 /// XM_006507291 /// XM_006507292 /// XM_006507293 /// XM_006507294 /// XM_006507295 /// XR_378213	---	---	---	107537	---	---	0000046 // autophagic vacuole fusion // inferred from mutant phenotype /// 0001508 // action potential // inferred from mutant phenotype /// 0001575 // globoside metabolic process // not recorded /// 0006520 // cellular amino acid metabolic process // inferred from mutant phenotype /// 0006672 // ceramide metabolic process // not recorded /// 0006678 // glucosylceramide metabolic process // not r…	0000139 // Golgi membrane // not recorded /// 0005622 // intracellular // not recorded /// 0005623 // cell // not recorded /// 0005634 // nucleus // not recorded /// 0005737 // cytoplasm // not recorded /// 0005764 // lysosome // inferred from direct assay /// 0005764 // lysosome // not recorded /// 0005765 // lysosomal membrane // not recorded /// 0005768 // endosome // inferred from electronic …	0005515 // protein binding // inferred from physical interaction /// 0048306 // calcium-dependent protein binding // inferred from physical interaction	---	IPR003492 // Batten's disease protein Cln3 // 2.2E-178 /// IPR003492 // Batten's disease protein Cln3 // 4.8E-164	---	---	This probe set was annotated using the Matching Probes based pipeline to a Entrez Gene identifier using 19 transcripts. // false // Matching Probes // A	"BC058753(11),BC060306(11),BC080759(11),ENSMUST00000032962(11),ENSMUST00000084589(11),ENSMUST00000098036(11),ENSMUST00000116269(11),ENSMUST00000124177(11),ENSMUST00000138285(9),NM_001146311(11),NM_009907(11),U47106(9),U68064(11),U92811(11),uc009jrx.2,uc009jry.2,uc012ftt.1,XM_006507289(11),XM_006507295(11)"	"BC058753 // Mus musculus ceroid lipofuscinosis, neuronal 3, juvenile (Batten, Spielmeyer-Vogt disease), mRNA (cDNA clone MGC:68187 IMAGE:6477909), complete cds. // gb // 11 // --- /// BC060306 // Mus musculus ceroid lipofuscinosis, neuronal 3, juvenile (Batten, Spielmeyer-Vogt disease), mRNA (cDNA clone MGC:70256 IMAGE:5250894), complete cds. // gb // 11 // --- /// BC080759 // Mus musculus ceroi…	OTTMUST00000047452 // vega // 7 // Cross Hyb Matching Probes /// ENSMUST00000139766 // ensembl // 7 // Cross Hyb Matching Probes
[truncated: 1,462 more rows]
